# Supplementary material for: Modulation of cell cycle increases CRISPR-mediated homology-directed DNA repair
Source: Cell Biosci. 2023 Nov 25;13:215. doi: 10.1186/s13578-023-01159-4 (PMC10676593; doi:10.1186/s13578-023-01159-4)
Supplement: Supplementary file 1 — Additional file 1: Data S1. RNAseq gene expression data normalized as Fragments Per Kilobase of transcript per Million mapped reads (FPKM). [file 13578_2023_1159_MOESM1_ESM.xlsx]

## Sheet: Sheet1
Gene_ID	Con_1:fpkm	Con_2:fpkm	Con_3:fpkm	NOC_1:fpkm	NOC_2:fpkm	NOC_3:fpkm	DOC_1:fpkm	DOC_2:fpkm	DOC_3:fpkm	IRI_1:fpkm	IRI_2:fpkm	IRI_3:fpkm	MITO_1:fpkm	MITO_2:fpkm	MITO_3:fpkm	Chromosome	Start Site	End Site	Direction	Length	Name	GO	KEGG	EC	eggNOG Class	eggNOG	Description	Entrez_geneID	UniProtAC	BP	CC	MF	Pathway
A1BG	10.7916	12.7326	12.0457	14.5529	12.6496	11.6615	13.6897	12.5791	12.0228	17.703	17.7946	14.6764	6.96432	7.07999	7.91979	NC_000019.10	58345183	58353492	-	3382	A1BG	GO:0005615;GO:0043312;GO:0005576;GO:0070062;GO:0008150;;GO:0031093;GO:0002576;GO:0003674;GO:0062023;GO:1904813;GO:0072562;GO:0034774	-	-	S	1AVYB;09V53;0V64T;13RVZ;0DGEA;0IY79;1CR3S;0S045;0UI5Q;16AMX	alpha-1-B glycoprotein [Source:HGNC Symbol;Acc:HGNC:5]	1	P04217;V9HWD8	GO:0043312//neutrophil degranulation;GO:0008150//biological_process;GO:0002576//platelet degranulation;	GO:0005615//extracellular space;GO:0005576//extracellular region;GO:0070062//extracellular exosome;GO:0031093//platelet alpha granule lumen;GO:0062023//collagen-containing extracellular matrix;GO:1904813//ficolin-1-rich granule lumen;GO:0072562//blood microparticle;GO:0034774//secretory granule lumen;	GO:0003674//molecular_function;	-
A1CF	0	0	0	0	0	0	0	0.0125175	0.0224402	0	0	0.0154028	0	0	0	NC_000010.11	50799409	50885666	-	9520	A1CF	GO:0016554;GO:0007566;GO:0003723;GO:0050821;GO:0010609;GO:0006397;GO:0005654;GO:0005783;GO:0003676;GO:0003729;;GO:0030895;GO:0003727;GO:0005515;GO:0005737;GO:0016556;GO:0005634	-	-	A	0DEQJ;1AT3B;0UJVD;0RVMS;KOG0117;12PHD;16603;1CPE9;09UHE;0V5GP	APOBEC1 complementation factor [Source:HGNC Symbol;Acc:HGNC:24086]	29974	Q9NQ94;A0A024QZI9;B4E1E3	GO:0016554//cytidine to uridine editing;GO:0007566//embryo implantation;GO:0050821//protein stabilization;GO:0010609//mRNA localization resulting in posttranscriptional regulation of gene expression;GO:0006397//mRNA processing;GO:0016556//mRNA modification;	GO:0005654//nucleoplasm;GO:0005783//endoplasmic reticulum;GO:0030895//apolipoprotein B mRNA editing enzyme complex;GO:0005737//cytoplasm;GO:0005634//nucleus;	GO:0003723//RNA binding;GO:0003676//nucleic acid binding;GO:0003729//mRNA binding;GO:0003727//single-stranded RNA binding;GO:0005515//protein binding;	-
A2M	0	0	0	0	0	0.0132819	0.025009	0.0341321	0	0.178796	0.0979047	0.0419995	0.014369	0	0.0328908	NC_000012.12	9067708	9116229	-	5237	A2M	GO:0002020;GO:0019959;GO:0010951;GO:0005102;GO:0019966;;GO:0019899;GO:2000267;GO:0019838;GO:0030414;GO:0005829;GO:0005576;GO:0022617;GO:0004866;GO:0072562;GO:0010466;GO:0048306;GO:0062023;GO:0048863;GO:0031093;GO:0002576;GO:0001869;GO:0043120;GO:0004867;GO:0070062;GO:0051056;GO:0005615;GO:0005515	K03910	-	O;W	0UN4G;1CU6R;0RMB9;1B0ZG;0DJE9;09UD8;KOG1366;0V5CM;12P6H;16BAV	alpha-2-macroglobulin [Source:HGNC Symbol;Acc:HGNC:7]	2	P01023	GO:0010951//negative regulation of endopeptidase activity;GO:2000267//negative regulation of blood coagulation, intrinsic pathway;GO:0022617//extracellular matrix disassembly;GO:0010466//negative regulation of peptidase activity;GO:0048863//stem cell differentiation;GO:0002576//platelet degranulation;GO:0001869//negative regulation of complement activation, lectin pathway;GO:0051056//regulation o…	GO:0005829//cytosol;GO:0005576//extracellular region;GO:0072562//blood microparticle;GO:0062023//collagen-containing extracellular matrix;GO:0031093//platelet alpha granule lumen;GO:0070062//extracellular exosome;GO:0005615//extracellular space;	GO:0002020//protease binding;GO:0019959//interleukin-8 binding;GO:0005102//signaling receptor binding;GO:0019966//interleukin-1 binding;GO:0019899//enzyme binding;GO:0019838//growth factor binding;GO:0030414//peptidase inhibitor activity;GO:0004866//endopeptidase inhibitor activity;GO:0048306//calcium-dependent protein binding;GO:0043120//tumor necrosis factor binding;GO:0004867//serine-type endo…	ko04610(Complement and coagulation cascades)
A2ML1	0.0109656	0.0579883	0	0.0316695	0.10345	0.052142	0.04909	0.017866	0.0427049	0.165156	0.144132	0.0989287	0	0	0.0387367	NC_000012.12	8822554	8887202	+	6670	A2ML1	GO:0052548;;GO:0005615;GO:0070062;GO:0005576;GO:0004867;GO:0030414;GO:0010466;GO:0002020;GO:0004866;GO:0010951	K23593	-	O	0RKK2;0UMF5;1CU6R;1AWXJ;0DJE9;09UD8;KOG1366;0V5CM;12P6H;16527	alpha-2-macroglobulin like 1 [Source:HGNC Symbol;Acc:HGNC:23336]	144568	A8K2U0;B3KVV6	GO:0052548//regulation of endopeptidase activity;GO:0010466//negative regulation of peptidase activity;GO:0010951//negative regulation of endopeptidase activity;	GO:0005615//extracellular space;GO:0070062//extracellular exosome;GO:0005576//extracellular region;	GO:0004867//serine-type endopeptidase inhibitor activity;GO:0030414//peptidase inhibitor activity;GO:0002020//protease binding;GO:0004866//endopeptidase inhibitor activity;	-
A3GALT2	0.0714964	0	0.19489	0	0.1349	0.203981	0.128028	0.465949	0.208828	0	0	0.358344	0.220675	0.285441	0.168376	NC_000001.11	33306766	33321098	-	1023	A3GALT2	GO:0030259;GO:0006688;GO:0016757;GO:0005794;GO:0031982;GO:0047276;GO:0046872;GO:0016021;GO:0071287;GO:0016758;GO:0016740;GO:0005975;GO:0032580;GO:0016020	K20736	EC:2.4.1.87	-	-	alpha 1,3-galactosyltransferase 2 [Source:HGNC Symbol;Acc:HGNC:30005]	127550	U3KPV4	GO:0030259//lipid glycosylation;GO:0006688//glycosphingolipid biosynthetic process;GO:0071287//cellular response to manganese ion;GO:0005975//carbohydrate metabolic process;	GO:0005794//Golgi apparatus;GO:0031982//vesicle;GO:0016021//integral component of membrane;GO:0032580//Golgi cisterna membrane;GO:0016020//membrane;	GO:0016757//glycosyltransferase activity;GO:0047276//N-acetyllactosaminide 3-alpha-galactosyltransferase activity;GO:0046872//metal ion binding;GO:0016758//hexosyltransferase activity;GO:0016740//transferase activity;	ko00603(Glycosphingolipid biosynthesis - globo and isoglobo series)
A4GALT	3.14643	4.15162	3.09299	5.4381	4.4265	4.25219	5.20594	5.47117	5.67891	6.19386	7.06209	6.93516	1.8363	2.4793	3.14165	NC_000022.11	42692115	42721301	-	3975	A4GALT	GO:0016758;GO:0016740;GO:0001576;GO:0030173;GO:0016020;GO:0008378;GO:0007009;;GO:0006629;GO:0000139;GO:0005794;GO:0016021;GO:0015643;GO:0050512;GO:0006688;GO:0016757	K01988	EC:2.4.1.228	G	1651P;0VFCD;KOG1928;13Q06;0DNK6;0A0YW;0RNYJ;1AUCR;0URXD;1CXHA	alpha 1,4-galactosyltransferase (P blood group) [Source:HGNC Symbol;Acc:HGNC:18149]	53947	Q9NPC4;A0A0S2Z5J1	GO:0001576//globoside biosynthetic process;GO:0007009//plasma membrane organization;GO:0006629//lipid metabolic process;GO:0006688//glycosphingolipid biosynthetic process;	GO:0030173//integral component of Golgi membrane;GO:0016020//membrane;GO:0000139//Golgi membrane;GO:0005794//Golgi apparatus;GO:0016021//integral component of membrane;	GO:0016758//hexosyltransferase activity;GO:0016740//transferase activity;GO:0008378//galactosyltransferase activity;GO:0015643//toxic substance binding;GO:0050512//lactosylceramide 4-alpha-galactosyltransferase activity;GO:0016757//glycosyltransferase activity;	ko00603(Glycosphingolipid biosynthesis - globo and isoglobo series);ko00601(Glycosphingolipid biosynthesis - lacto and neolacto series)
A4GNT	0	0	0	0.0799226	0.0261072	0.131588	0.0495544	0	0	0	0	0	0.0854146	0	0	NC_000003.12	138123713	138133310	-	2643	A4GNT	GO:0008375;GO:0016266;GO:0016757;GO:0000139;GO:0006493;GO:0005794;GO:0016021;GO:0009101;GO:0006486;GO:0050680;GO:0005975;GO:0016740;GO:0016758;GO:0016020	K08251	EC:2.4.1.-	G	0DPDT;1CUE8;12NA9;1B1C0;0RUBE;KOG1928;0UREH;0V8JX;1666N;0A1RI	alpha-1,4-N-acetylglucosaminyltransferase [Source:HGNC Symbol;Acc:HGNC:17968]	51146	Q9UNA3	GO:0016266//O-glycan processing;GO:0006493//protein O-linked glycosylation;GO:0009101//glycoprotein biosynthetic process;GO:0006486//protein glycosylation;GO:0050680//negative regulation of epithelial cell proliferation;GO:0005975//carbohydrate metabolic process;	GO:0000139//Golgi membrane;GO:0005794//Golgi apparatus;GO:0016021//integral component of membrane;GO:0016020//membrane;	GO:0008375//acetylglucosaminyltransferase activity;GO:0016757//glycosyltransferase activity;GO:0016740//transferase activity;GO:0016758//hexosyltransferase activity;	-
AAAS	53.1302	68.7454	60.3617	68.7044	54.9974	55.1106	60.5842	67.5298	62.7267	38.3264	37.4342	44.4464	38.954	41.5613	42.6764	NC_000012.12	53307456	53321610	-	1897	AAAS	GO:0003674;GO:0009566;GO:0005813;GO:0006406;GO:0051028;GO:0060964;GO:0031965;GO:0016925;GO:0005634;GO:0005515;GO:0001578;GO:0016020;GO:0046822;GO:0043657;GO:0006913;GO:0006409;GO:0016032;GO:0005643;GO:0015031;GO:0075733;GO:0005654;GO:1900034;GO:0019058;GO:0006110;GO:0019083;GO:0007612;GO:0005737;GO:0005635;GO:0090307;GO:0000922;GO:0005829;;GO:0072686;GO:0005856	K14320	-	S;K	09U7H;KOG2139;1CQ6Z;0DFH8;1AUPY;1679S;0UJ72;12NK9;0V56J;0RWY2	aladin WD repeat nucleoporin [Source:HGNC Symbol;Acc:HGNC:13666]	8086	Q9NRG9	GO:0009566//fertilization;GO:0006406//mRNA export from nucleus;GO:0051028//mRNA transport;GO:0060964//regulation of gene silencing by miRNA;GO:0016925//protein sumoylation;GO:0001578//microtubule bundle formation;GO:0046822//regulation of nucleocytoplasmic transport;GO:0006913//nucleocytoplasmic transport;GO:0006409//tRNA export from nucleus;GO:0016032//viral process;GO:0015031//protein transport…	GO:0005813//centrosome;GO:0031965//nuclear membrane;GO:0005634//nucleus;GO:0016020//membrane;GO:0043657//host cell;GO:0005643//nuclear pore;GO:0005654//nucleoplasm;GO:0005737//cytoplasm;GO:0005635//nuclear envelope;GO:0000922//spindle pole;GO:0005829//cytosol;GO:0072686//mitotic spindle;GO:0005856//cytoskeleton;	GO:0003674//molecular_function;GO:0005515//protein binding;	ko03013(Nucleocytoplasmic transport)
AACS	17.0749	20.0464	17.7735	23.4916	20.2231	20.2202	21.9654	23.7161	22.2506	22.5311	23.7522	27.8492	17.8142	17.5213	15.4583	NC_000012.12	125065435	125143327	+	3354	AACS	GO:0046951;GO:0050872;GO:0045471;GO:0014074;GO:0005515;GO:0034201;GO:0030729;GO:0071397;;GO:0005524;GO:0006629;GO:0010243;GO:0001889;GO:0005737;GO:0032024;GO:0014070;GO:0060612;GO:0005829;GO:0071333;GO:0047760;GO:0006631;GO:0042594;GO:0000166;GO:0042493;GO:0071394;GO:0007584;GO:0016874	K01907	EC:6.2.1.16	I	12RMH;1B382;KOG1175;16DZ9;0UPJD;09Z2H;0VA00;0DKHW;1CVCD;0RNFF	acetoacetyl-CoA synthetase [Source:HGNC Symbol;Acc:HGNC:21298]	65985	Q86V21;A0A024RBV2	GO:0046951//ketone body biosynthetic process;GO:0050872//white fat cell differentiation;GO:0045471//response to ethanol;GO:0014074//response to purine-containing compound;GO:0034201//response to oleic acid;GO:0071397//cellular response to cholesterol;GO:0006629//lipid metabolic process;GO:0010243//response to organonitrogen compound;GO:0001889//liver development;GO:0032024//positive regulation of…	GO:0005737//cytoplasm;GO:0005829//cytosol;	GO:0005515//protein binding;GO:0030729//acetoacetate-CoA ligase activity;GO:0005524//ATP binding;GO:0047760//butyrate-CoA ligase activity;GO:0000166//nucleotide binding;GO:0016874//ligase activity;	ko00650(Butanoate metabolism);ko00280(Valine, leucine and isoleucine degradation)
AADAC	0	0	0	0	0	0	0	0	0	0	0	0	0	0	0	NC_000003.12	151814008	151828488	+	1671	AADAC	GO:0016787;GO:0017171;GO:0003824;GO:0016020;GO:0010898;GO:0005789;GO:0005515;GO:0006805;GO:0016021;GO:0005783;GO:0043231;GO:0016298;GO:0019213;GO:0004806;GO:0052689	K13616	EC:3.1.1.3	V	KOG1515;1CPGN;0V4F0;1AW2T;09TFX;12PGS;0DESV;0UR5R;0RY1P;16C4Y	arylacetamide deacetylase [Source:HGNC Symbol;Acc:HGNC:17]	13	P22760	GO:0010898//positive regulation of triglyceride catabolic process;GO:0006805//xenobiotic metabolic process;	GO:0016020//membrane;GO:0005789//endoplasmic reticulum membrane;GO:0016021//integral component of membrane;GO:0005783//endoplasmic reticulum;GO:0043231//intracellular membrane-bounded organelle;	GO:0016787//hydrolase activity;GO:0017171//serine hydrolase activity;GO:0003824//catalytic activity;GO:0005515//protein binding;GO:0016298//lipase activity;GO:0019213//deacetylase activity;GO:0004806//triglyceride lipase activity;GO:0052689//carboxylic ester hydrolase activity;	-
AADACL2	0	0	0	0	0	0	0	0	0	0	0	0	0	0	0	NC_000003.12	151733927	151761339	+	5346	AADACL2	GO:0016021;;GO:0016787;GO:0052689;GO:0005576	K14350	EC:3.1.1.-	V	16CZC;KOG1515;0UMC2;1CPGN;0V4F0;0RWI3;09TFX;12PGS;0DESV;1B258	arylacetamide deacetylase like 2 [Source:HGNC Symbol;Acc:HGNC:24427]	344752	Q6P093	-	GO:0016021//integral component of membrane;GO:0005576//extracellular region;	GO:0016787//hydrolase activity;GO:0052689//carboxylic ester hydrolase activity;	-
AADACL2_1	0	0	0	0	0	0	0	0	0	0	0	0	0	0	0	NW_003315913.1	155100	180671	+	5346	AADACL2	GO:0016021;;GO:0016787;GO:0052689;GO:0005576	-	EC:3.1.1.-	V	16CZC;KOG1515;0UMC2;1CPGN;0V4F0;0RWI3;09TFX;12PGS;0DESV;1B258	arylacetamide deacetylase like 2 [Source:HGNC Symbol;Acc:HGNC:24427]	344752	Q6P093	-	GO:0016021//integral component of membrane;GO:0005576//extracellular region;	GO:0016787//hydrolase activity;GO:0052689//carboxylic ester hydrolase activity;	-
AADACL3	0	0	0	0	0	0	0	0	0	0	0	0	0	0	0	NC_000001.11	12716110	12728760	+	4055	AADACL3	GO:0052689;GO:0016021;GO:0016787;	K14351	EC:3.1.1.-	V	0UKJ5;0V7TR;16940;1AV95;KOG1515;1CSWC;0RYAY;0DI5X;12SWE;09WVS	arylacetamide deacetylase like 3 [Source:HGNC Symbol;Acc:HGNC:32037]	126767	Q5VUY0	-	GO:0016021//integral component of membrane;	GO:0052689//carboxylic ester hydrolase activity;GO:0016787//hydrolase activity;	-
AADACL4	0	0	0	0	0	0.0549644	0	0.0706242	0	0.043524	0.0253224	0	0	0.028843	0	NC_000001.11	12644085	12667076	+	2531	AADACL4	GO:0052689;GO:0016020;GO:0016021;GO:0016787	K14351	EC:3.1.1.-	V	0RSPG;0UKJ5;0V7TR;1B002;KOG1515;1CSWC;0DI5X;16CUV;12SWE;09WVS	arylacetamide deacetylase like 4 [Source:HGNC Symbol;Acc:HGNC:32038]	343066	Q5VUY2	-	GO:0016020//membrane;GO:0016021//integral component of membrane;	GO:0052689//carboxylic ester hydrolase activity;GO:0016787//hydrolase activity;	-
AADAT	5.00797	2.79902	3.88445	3.01026	3.64136	4.73939	3.47772	2.94533	2.80655	1.93165	1.92658	2.27739	2.86524	4.29134	2.9341	NC_000004.12	170060222	170091699	-	2994	AADAT	GO:0006536;GO:0070189;GO:0006554;GO:0047536;GO:0005759;GO:0006103;GO:0030170;GO:0006569;GO:0009058;GO:0003824;GO:0016740;GO:0016212;;GO:1901605;GO:0042803;GO:0033512;GO:0097052;GO:0008483;GO:0005739	K00825	-	E	1CQTI;0V4M5;12QTE;16681;KOG0634;0DG3X;1ATBB;09TN3;0UHR0;0RT1K	aminoadipate aminotransferase [Source:HGNC Symbol;Acc:HGNC:17929]	51166	Q8N5Z0;Q4W5N8	GO:0006536//glutamate metabolic process;GO:0070189//kynurenine metabolic process;GO:0006554//lysine catabolic process;GO:0006103//2-oxoglutarate metabolic process;GO:0006569//tryptophan catabolic process;GO:0009058//biosynthetic process;GO:1901605//alpha-amino acid metabolic process;GO:0033512//L-lysine catabolic process to acetyl-CoA via saccharopine;GO:0097052//L-kynurenine metabolic process;	GO:0005759//mitochondrial matrix;GO:0005739//mitochondrion;	GO:0047536//2-aminoadipate transaminase activity;GO:0030170//pyridoxal phosphate binding;GO:0003824//catalytic activity;GO:0016740//transferase activity;GO:0016212//kynurenine-oxoglutarate transaminase activity;GO:0042803//protein homodimerization activity;GO:0008483//transaminase activity;	ko00380(Tryptophan metabolism);ko00310(Lysine degradation)
AAGAB	18.7095	14.5591	16.193	17.4605	19.7732	20.9461	14.7194	12.8138	13.7963	14.9663	15.5471	14.4616	17.5841	17.1571	18.8005	NC_000015.10	67200667	67255198	-	3706	AAGAB	GO:0005829;GO:0005515;GO:0005737;GO:0015031;GO:0016607	K23878	-	S;J;U	12NIP;KOG4273;0RMN2;09U4S;16E9S;0UJCM;0DFED;1CQ45;1B1JP;0V53V	alpha and gamma adaptin binding protein [Source:HGNC Symbol;Acc:HGNC:25662]	79719	Q6PD74	GO:0015031//protein transport;	GO:0005829//cytosol;GO:0005737//cytoplasm;GO:0016607//nuclear speck;	GO:0005515//protein binding;	-
AAK1	2.133	1.78245	2.21766	1.60745	2.2895	2.35398	1.77048	1.59963	2.04304	1.37979	1.32077	1.44853	1.5792	1.89086	1.76263	NC_000002.12	69457997	69643739	-	21157	AAK1	GO:2000369;GO:0098793;GO:0061024;GO:0004672;GO:0050821;GO:0106310;GO:0005886;GO:0045747;GO:0046777;GO:0005112;GO:0031252;GO:0005515;GO:0016020;GO:0042995;GO:0016740;GO:0032880;GO:0000166;GO:0006468;GO:0030136;GO:0006897;GO:0043195;GO:0005524;GO:0016301;GO:0106311;GO:0045202;;GO:0016310;GO:0030054;GO:0004674;GO:0019897;GO:0035612;GO:0005829;GO:0005905;GO:0005737	K08853	EC:2.7.11.1	T	12RV8;09UJM;1ARH5;0RWIH;0DFV7;0UMM5;0VBC1;KOG1989;1CQIK;16777	AP2 associated kinase 1 [Source:HGNC Symbol;Acc:HGNC:19679]	22848	Q2M2I8	GO:2000369//regulation of clathrin-dependent endocytosis;GO:0061024//membrane organization;GO:0050821//protein stabilization;GO:0045747//positive regulation of Notch signaling pathway;GO:0046777//protein autophosphorylation;GO:0032880//regulation of protein localization;GO:0006468//protein phosphorylation;GO:0006897//endocytosis;GO:0016310//phosphorylation;	GO:0098793//presynapse;GO:0005886//plasma membrane;GO:0031252//cell leading edge;GO:0016020//membrane;GO:0042995//cell projection;GO:0030136//clathrin-coated vesicle;GO:0043195//terminal bouton;GO:0045202//synapse;GO:0030054//cell junction;GO:0019897//extrinsic component of plasma membrane;GO:0005829//cytosol;GO:0005905//clathrin-coated pit;GO:0005737//cytoplasm;	GO:0004672//protein kinase activity;GO:0106310//protein serine kinase activity;GO:0005112//Notch binding;GO:0005515//protein binding;GO:0016740//transferase activity;GO:0000166//nucleotide binding;GO:0005524//ATP binding;GO:0016301//kinase activity;GO:0004674//protein serine/threonine kinase activity;GO:0035612//AP-2 adaptor complex binding;	-
AAMDC	1.62269	1.44938	1.5041	1.83473	1.79798	1.86426	2.00866	2.09375	1.83433	2.03391	1.87043	2.07419	2.10647	2.68484	2.56476	NC_000011.10	77821144	77906024	+	6716	AAMDC	GO:0005515;GO:0005737;;GO:0045600	-	-	S	1B5KH;0A7NA;0UV93;0RZ12;0IXVS;0VIGT;1D3R7;0DUEN;16JWU;13RJR	adipogenesis associated Mth938 domain containing [Source:HGNC Symbol;Acc:HGNC:30205]	28971	Q9H7C9	GO:0045600//positive regulation of fat cell differentiation;	GO:0005737//cytoplasm;	GO:0005515//protein binding;	-
AAMP	137.016	168.12	154.161	214.326	189.866	175.368	176.339	174.262	179.074	135.762	129.333	136.615	210.363	206.043	215.29	NC_000002.12	218264127	218270181	-	2005	AAMP	GO:0070423;GO:0045171;GO:0005737;GO:0015630;GO:0005515;GO:0005829;GO:0016020;;GO:0007173;GO:0001525;GO:0030154;GO:0005886;GO:0048010;GO:0008201;GO:0014909;GO:0007275;GO:0009986;GO:0010595	K14818	-	S;Z;I	0RTKE;1CX09;16GP2;0A0GR;12SUW;0DN3Y;KOG0296;0URIY;1AZTN;0VBCX	angio associated migratory cell protein [Source:HGNC Symbol;Acc:HGNC:18]	14	Q13685	GO:0070423//nucleotide-binding oligomerization domain containing signaling pathway;GO:0007173//epidermal growth factor receptor signaling pathway;GO:0001525//angiogenesis;GO:0030154//cell differentiation;GO:0048010//vascular endothelial growth factor receptor signaling pathway;GO:0014909//smooth muscle cell migration;GO:0007275//multicellular organism development;GO:0010595//positive regulation o…	GO:0045171//intercellular bridge;GO:0005737//cytoplasm;GO:0015630//microtubule cytoskeleton;GO:0005829//cytosol;GO:0016020//membrane;GO:0005886//plasma membrane;GO:0009986//cell surface;	GO:0005515//protein binding;GO:0008201//heparin binding;	-
AANAT	0.100626	0.202716	0.104493	0.830328	0.433971	0.533165	0.386121	0.281053	0.6578	0.054127	0.163754	0.244967	0.251426	0.373043	0.321613	NC_000017.11	76453351	76470797	+	5088	AANAT	GO:1901652;GO:0010043;GO:0034695;GO:0034097;GO:0030187;GO:0046219;GO:0071320;GO:0032868;;GO:0051592;GO:0005829;GO:0004059;GO:0006474;GO:0004060;GO:0014070;GO:0008080;GO:0005737;GO:0048511;GO:0016746;GO:0009416;GO:0051591;GO:0007623;GO:0048471;GO:0071889;GO:0005515;GO:0051412;GO:0046688;GO:0009648;GO:0016740	K00669	EC:2.3.1.87	H;K	1CX4R;0RXIR;09YJS;KOG4144;0DN83;16FQH;0VBGY;1AY6I;12PWH;0UNPV	aralkylamine N-acetyltransferase [Source:HGNC Symbol;Acc:HGNC:19]	15	Q16613;F1T0I5	GO:1901652//response to peptide;GO:0010043//response to zinc ion;GO:0034695//response to prostaglandin E;GO:0034097//response to cytokine;GO:0030187//melatonin biosynthetic process;GO:0046219//indolalkylamine biosynthetic process;GO:0071320//cellular response to cAMP;GO:0032868//response to insulin;GO:0051592//response to calcium ion;GO:0006474//N-terminal protein amino acid acetylation;GO:001407…	GO:0005829//cytosol;GO:0005737//cytoplasm;GO:0048471//perinuclear region of cytoplasm;	GO:0004059//aralkylamine N-acetyltransferase activity;GO:0004060//arylamine N-acetyltransferase activity;GO:0008080//N-acetyltransferase activity;GO:0016746//acyltransferase activity;GO:0071889//14-3-3 protein binding;GO:0005515//protein binding;GO:0016740//transferase activity;	ko00380(Tryptophan metabolism)
AAR2	14.3763	16.5043	15.6211	24.8149	21.3375	21.4006	19.5946	22.0803	19.4352	12.7226	14.6035	17.1647	49.9549	49.8787	46.4992	NC_000020.11	36236136	36256934	+	3195	AAR2	GO:0000244;GO:0005682;GO:0006397;GO:0008380;;GO:0005681	K13205	-	A	0A11P;0UU3C;0DR8N;169KK;0VBY6;0RS54;KOG3937;1CYFF;1AU9Y;12TBU	AAR2 splicing factor [Source:HGNC Symbol;Acc:HGNC:15886]	25980	Q9Y312	GO:0000244//spliceosomal tri-snRNP complex assembly;GO:0006397//mRNA processing;GO:0008380//RNA splicing;	GO:0005682//U5 snRNP;GO:0005681//spliceosomal complex;	-	-
AARD	0.127701	0.196965	0.14504	0.245873	0.150592	0.242889	0.457345	0.260075	0.186496	0.288501	0.223801	0.320023	0.689767	0.477968	0.939814	NC_000008.11	116938207	116944487	+	2291	AARD	GO:0005515;GO:0030324	-	-	S	0J1H4;13UP0;0DV4N;16IAX;0VKUA;1D4QZ;0A9WM;0UW6K;1B6IA;0RZWI	alanine and arginine rich domain containing protein [Source:HGNC Symbol;Acc:HGNC:33842]	441376	Q4LEZ3;B2RU19	GO:0030324//lung development;	-	GO:0005515//protein binding;	-
AARS1	359.607	374.462	363.074	213.424	198.006	183.076	259.396	257.11	255.575	170.614	171.182	210.263	71.2288	67.51	67.6639	NC_000016.10	70252295	70289509	-	3443	AARS1	GO:0106074;GO:0003676;GO:0000049;GO:0005739;GO:0005524;GO:0008270;GO:0005737;GO:0006418;GO:0005829;GO:0050905;GO:0006412;GO:0004813;GO:0016597;GO:0000166;GO:0003723;GO:0045182;GO:0043524;GO:0043039;GO:0006419;GO:0140018;GO:0046872;GO:0016874;GO:0002161;GO:0050885;GO:0002196;GO:0006400;GO:0016020;GO:0070062;GO:0004812;GO:0021680;GO:0008033	K01872	EC:6.1.1.7	J	1D110;0RNKG;KOG0188;09UCF;0DRSV;1B1AJ;12NNZ;0V5BP;16A8Y;0US9A	alanyl-tRNA synthetase 1 [Source:HGNC Symbol;Acc:HGNC:20]	16	P49588	GO:0106074//aminoacyl-tRNA metabolism involved in translational fidelity;GO:0006418//tRNA aminoacylation for protein translation;GO:0050905//neuromuscular process;GO:0006412//translation;GO:0043524//negative regulation of neuron apoptotic process;GO:0043039//tRNA aminoacylation;GO:0006419//alanyl-tRNA aminoacylation;GO:0140018//regulation of cytoplasmic translational fidelity;GO:0050885//neuromus…	GO:0005739//mitochondrion;GO:0005737//cytoplasm;GO:0005829//cytosol;GO:0016020//membrane;GO:0070062//extracellular exosome;	GO:0003676//nucleic acid binding;GO:0000049//tRNA binding;GO:0005524//ATP binding;GO:0008270//zinc ion binding;GO:0004813//alanine-tRNA ligase activity;GO:0016597//amino acid binding;GO:0000166//nucleotide binding;GO:0003723//RNA binding;GO:0045182//translation regulator activity;GO:0046872//metal ion binding;GO:0016874//ligase activity;GO:0002161//aminoacyl-tRNA editing activity;GO:0002196//Ser-…	ko00970(Aminoacyl-tRNA biosynthesis)
AARS2	26.9306	33.303	29.4767	28.4253	26.9048	26.6357	32.4587	32.4805	32.9966	34.8408	35.7365	38.7767	42.6693	40.6085	45.5829	NC_000006.12	44297850	44313358	-	5296	AARS2	GO:0046872;GO:0006419;GO:0016874;GO:0016597;GO:0003723;GO:0000166;GO:0043039;GO:0005737;GO:0008270;GO:0006400;GO:0005515;GO:0070143;GO:0004813;GO:0006412;GO:0004812;;GO:0002161;GO:0000049;GO:0003676;GO:0106074;GO:0005524;GO:0005739	K01872	EC:6.1.1.7	J	1CVE5;KOG0188;0UP2F;09UCF;16B89;1AYFE;12NNZ;0V5BP;0DKJS;0RNG5	alanyl-tRNA synthetase 2, mitochondrial [Source:HGNC Symbol;Acc:HGNC:21022]	57505	Q5JTZ9	GO:0006419//alanyl-tRNA aminoacylation;GO:0043039//tRNA aminoacylation;GO:0006400//tRNA modification;GO:0070143//mitochondrial alanyl-tRNA aminoacylation;GO:0006412//translation;GO:0106074//aminoacyl-tRNA metabolism involved in translational fidelity;	GO:0005737//cytoplasm;GO:0005739//mitochondrion;	GO:0046872//metal ion binding;GO:0016874//ligase activity;GO:0016597//amino acid binding;GO:0003723//RNA binding;GO:0000166//nucleotide binding;GO:0008270//zinc ion binding;GO:0005515//protein binding;GO:0004813//alanine-tRNA ligase activity;GO:0004812//aminoacyl-tRNA ligase activity;GO:0002161//aminoacyl-tRNA editing activity;GO:0000049//tRNA binding;GO:0003676//nucleic acid binding;GO:0005524//…	ko00970(Aminoacyl-tRNA biosynthesis)
AARSD1	0	0	0	0	0	0.21078	0	0	0	0.083454	0.0971074	0	0.228031	0.0553042	0	NC_000017.11	42950526	42964454	-	1320	AARSD1	GO:0004812;GO:0006412;GO:0004813;GO:0005737;GO:0005634;GO:0006450;GO:0106074;GO:0003676;GO:0002196;GO:0005524;GO:0008150;;GO:0003674;GO:0006419;GO:0046872;GO:0000166;GO:0043039	K07050	EC:3.1.1.-	-	-	alanyl-tRNA synthetase domain containing 1 [Source:HGNC Symbol;Acc:HGNC:28417]	80755	Q9BTE6	GO:0006412//translation;GO:0006450//regulation of translational fidelity;GO:0106074//aminoacyl-tRNA metabolism involved in translational fidelity;GO:0008150//biological_process;GO:0006419//alanyl-tRNA aminoacylation;GO:0043039//tRNA aminoacylation;	GO:0005737//cytoplasm;GO:0005634//nucleus;	GO:0004812//aminoacyl-tRNA ligase activity;GO:0004813//alanine-tRNA ligase activity;GO:0003676//nucleic acid binding;GO:0002196//Ser-tRNA(Ala) hydrolase activity;GO:0005524//ATP binding;GO:0003674//molecular_function;GO:0046872//metal ion binding;GO:0000166//nucleotide binding;	-
AASDH	3.48185	1.66508	2.03594	1.35346	2.83922	2.94567	1.30795	1.87009	1.27257	1.60466	1.38596	1.62952	3.01724	2.87227	2.41858	NC_000004.12	56337687	56389418	-	6659	AASDH	GO:0006631;;GO:0016878;GO:0043041;GO:0000166;GO:0006629;GO:0005524;GO:0016874;GO:0019482;GO:0005515	K00142	EC:6.2.1.-	Q;I	0S2XH;0WIFU;13F92;0V3KV;0B5TB;KOG1178;0E93V;16P19;1DFZV;1BBBQ;KOG4649	aminoadipate-semialdehyde dehydrogenase [Source:HGNC Symbol;Acc:HGNC:23993]	132949	Q4L235;B4E2K0	GO:0006631//fatty acid metabolic process;GO:0043041//amino acid activation for nonribosomal peptide biosynthetic process;GO:0006629//lipid metabolic process;GO:0019482//beta-alanine metabolic process;	-	GO:0016878//acid-thiol ligase activity;GO:0000166//nucleotide binding;GO:0005524//ATP binding;GO:0016874//ligase activity;GO:0005515//protein binding;	-
AASDHPPT	6.27525	3.6251	4.91895	2.42584	5.15325	7.42111	2.37258	2.3971	2.51666	1.42015	2.10835	2.29778	13.6317	12.267	10.5287	NC_000011.10	106077605	106098695	+	4499	AASDHPPT	GO:0005515;GO:0070062;GO:0005829;GO:0019878;GO:0016740;GO:0000287;GO:0046872;GO:0005737;GO:0015939;GO:0008897;	K06133	EC:2.7.8.-	H;E	0DJUZ;0RR90;KOG0945;13ICN;16AWC;0V9CI;1AX12;09YEN;0UNPN;1CUN6	aminoadipate-semialdehyde dehydrogenase-phosphopantetheinyl transferase [Source:HGNC Symbol;Acc:HGNC:14235]	60496	Q9NRN7	GO:0019878//lysine biosynthetic process via aminoadipic acid;GO:0015939//pantothenate metabolic process;	GO:0070062//extracellular exosome;GO:0005829//cytosol;GO:0005737//cytoplasm;	GO:0005515//protein binding;GO:0016740//transferase activity;GO:0000287//magnesium ion binding;GO:0046872//metal ion binding;GO:0008897//holo-[acyl-carrier-protein] synthase activity;	ko00770(Pantothenate and CoA biosynthesis)
AASS	3.36069	1.47561	2.57613	1.58824	2.89379	3.01009	1.80538	1.64265	1.96319	1.96023	1.874	2.35203	2.94212	2.3541	2.79167	NC_000007.14	122073544	122144269	-	5985	AASS	GO:0004754;GO:0042393;GO:0003824;GO:0005634;GO:0005759;GO:0016491;GO:0006554;GO:0019477;GO:0055114;GO:0008152;GO:0047130;GO:0004753;GO:0043231;GO:0000122;;GO:0003714;GO:0005739;GO:0033512;GO:0005737;GO:0047131;GO:0005829;GO:0031061;GO:0019878	K14157	-	E	0UKB3;KOG0172;14F6N;1CSPJ;0V7MW;16DB5;09WPB;0DHYX;1AWCP;0RU77	aminoadipate-semialdehyde synthase [Source:HGNC Symbol;Acc:HGNC:17366]	10157	Q9UDR5;A4D0W4	GO:0006554//lysine catabolic process;GO:0019477//L-lysine catabolic process;GO:0055114//obsolete oxidation-reduction process;GO:0008152//metabolic process;GO:0000122//negative regulation of transcription by RNA polymerase II;GO:0033512//L-lysine catabolic process to acetyl-CoA via saccharopine;GO:0031061//negative regulation of histone methylation;GO:0019878//lysine biosynthetic process via amino…	GO:0005634//nucleus;GO:0005759//mitochondrial matrix;GO:0043231//intracellular membrane-bounded organelle;GO:0005739//mitochondrion;GO:0005737//cytoplasm;GO:0005829//cytosol;	GO:0004754//saccharopine dehydrogenase (NAD+, L-lysine-forming) activity;GO:0042393//histone binding;GO:0003824//catalytic activity;GO:0016491//oxidoreductase activity;GO:0047130//saccharopine dehydrogenase (NADP+, L-lysine-forming) activity;GO:0004753//saccharopine dehydrogenase activity;GO:0003714//transcription corepressor activity;GO:0047131//saccharopine dehydrogenase (NAD+, L-glutamate-form…	ko00310(Lysine degradation)
AATF	0.177354	0	0.0322296	0.102442	0.133853	0.202398	0.0952756	0.231167	0.103604	0.0267118	0	0	0.109481	0	0.0417675	NC_000017.11	36948954	37056871	+	2062	AATF	GO:0005794;GO:0006357;GO:0043066;GO:0032929;GO:0042985;GO:0005667;GO:0007346;GO:0005634;GO:0043522;GO:0005515;GO:0042254;GO:0048156;GO:0005654;GO:0045893;GO:0003723;GO:2001234;GO:0007155;GO:0005737;GO:0005730;GO:0019901;GO:0040016;;GO:2000378;GO:0045944;GO:0006974	K14782	-	-	-	apoptosis antagonizing transcription factor [Source:HGNC Symbol;Acc:HGNC:19235]	26574	Q9NY61	GO:0006357//regulation of transcription by RNA polymerase II;GO:0043066//negative regulation of apoptotic process;GO:0032929//negative regulation of superoxide anion generation;GO:0042985//negative regulation of amyloid precursor protein biosynthetic process;GO:0007346//regulation of mitotic cell cycle;GO:0042254//ribosome biogenesis;GO:0045893//positive regulation of transcription, DNA-templated…	GO:0005794//Golgi apparatus;GO:0005667//transcription regulator complex;GO:0005634//nucleus;GO:0005654//nucleoplasm;GO:0005737//cytoplasm;GO:0005730//nucleolus;	GO:0043522//leucine zipper domain binding;GO:0005515//protein binding;GO:0048156//tau protein binding;GO:0003723//RNA binding;GO:0019901//protein kinase binding;	-
AATF_1	0.532062	1.40682	0.709051	1.43419	0.870047	0.910791	0.698688	0.722396	0.8979	0.267118	0.497311	0.675571	0.693383	0.778872	0.50121	NT_187614.1	1185319	1293236	+	2062	AATF	GO:0005794;GO:0006357;GO:0043066;GO:0032929;GO:0042985;GO:0005667;GO:0007346;GO:0005634;GO:0043522;GO:0005515;GO:0042254;GO:0048156;GO:0005654;GO:0045893;GO:0003723;GO:2001234;GO:0007155;GO:0005737;GO:0005730;GO:0019901;GO:0040016;;GO:2000378;GO:0045944;GO:0006974	-	-	-	-	apoptosis antagonizing transcription factor [Source:HGNC Symbol;Acc:HGNC:19235]	26574	Q9NY61	GO:0006357//regulation of transcription by RNA polymerase II;GO:0043066//negative regulation of apoptotic process;GO:0032929//negative regulation of superoxide anion generation;GO:0042985//negative regulation of amyloid precursor protein biosynthetic process;GO:0007346//regulation of mitotic cell cycle;GO:0042254//ribosome biogenesis;GO:0045893//positive regulation of transcription, DNA-templated…	GO:0005794//Golgi apparatus;GO:0005667//transcription regulator complex;GO:0005634//nucleus;GO:0005654//nucleoplasm;GO:0005737//cytoplasm;GO:0005730//nucleolus;	GO:0043522//leucine zipper domain binding;GO:0005515//protein binding;GO:0048156//tau protein binding;GO:0003723//RNA binding;GO:0019901//protein kinase binding;	-
AATK	4.24466	5.61164	5.3031	4.30337	4.04197	3.91056	4.99994	5.71627	4.81709	7.04229	7.34593	8.57628	2.1426	2.26392	1.95241	NC_000017.11	81117295	81166221	-	5514	AATK	GO:0048471;GO:0008150;;GO:0016301;GO:0005524;GO:0106311;GO:0004713;GO:0016740;GO:0038083;GO:0005737;GO:0004674;GO:0016310;GO:0005515;GO:0016020;GO:0007420;GO:0106310;GO:0006468;GO:0005575;GO:0000166;GO:0018108;GO:0004672;GO:0016021	K17480	EC:2.7.10.1	T	0IGQE;0RNDI;09T8X;16BRX;13ITK;0UIII;1B2P4;0DEK3;0V47W;1CPA0	apoptosis associated tyrosine kinase [Source:HGNC Symbol;Acc:HGNC:21]	9625	Q6ZMQ8	GO:0008150//biological_process;GO:0038083//peptidyl-tyrosine autophosphorylation;GO:0016310//phosphorylation;GO:0007420//brain development;GO:0006468//protein phosphorylation;GO:0018108//peptidyl-tyrosine phosphorylation;	GO:0048471//perinuclear region of cytoplasm;GO:0005737//cytoplasm;GO:0016020//membrane;GO:0005575//cellular_component;GO:0016021//integral component of membrane;	GO:0016301//kinase activity;GO:0005524//ATP binding;GO:0004713//protein tyrosine kinase activity;GO:0016740//transferase activity;GO:0004674//protein serine/threonine kinase activity;GO:0005515//protein binding;GO:0106310//protein serine kinase activity;GO:0000166//nucleotide binding;GO:0004672//protein kinase activity;	-
ABAT	2.83937	2.11183	2.74321	2.52583	2.06835	2.26731	1.84498	2.39114	1.7613	2.5352	2.79249	2.70211	1.68866	1.62624	1.25554	NC_000016.10	8674617	8784570	+	6105	ABAT	GO:0042802;GO:0035094;GO:1904450;GO:0001666;GO:0032024;GO:0007568;GO:0045964;GO:0045776;GO:0003867;GO:0035640;GO:0042493;GO:0070474;GO:0003824;GO:0016740;GO:0045471;GO:0034386;GO:0033602;GO:0048148;GO:0031652;;GO:0043005;GO:0005739;GO:0007626;GO:0010039;GO:0030170;GO:0007620;GO:1902722;GO:0051536;GO:0046872;GO:0032144;GO:0042220;GO:0021549;GO:0014053;GO:0090331;GO:0008483;GO:0009449;GO:0005759;GO…	K13524	-	E	0A031;12S3N;0VAZ8;0RW13;KOG1405;16FQG;1AUS3;0UII8;1CWI6;0DMNQ	4-aminobutyrate aminotransferase [Source:HGNC Symbol;Acc:HGNC:23]	18	P80404;X5D8S1	GO:0035094//response to nicotine;GO:1904450//positive regulation of aspartate secretion;GO:0001666//response to hypoxia;GO:0032024//positive regulation of insulin secretion;GO:0007568//aging;GO:0045964//positive regulation of dopamine metabolic process;GO:0045776//negative regulation of blood pressure;GO:0035640//exploration behavior;GO:0070474//positive regulation of uterine smooth muscle contra…	GO:0043005//neuron projection;GO:0005739//mitochondrion;GO:0032144//4-aminobutyrate transaminase complex;GO:0005759//mitochondrial matrix;	GO:0042802//identical protein binding;GO:0003867//4-aminobutyrate transaminase activity;GO:0003824//catalytic activity;GO:0016740//transferase activity;GO:0034386//4-aminobutyrate:2-oxoglutarate transaminase activity;GO:0030170//pyridoxal phosphate binding;GO:0051536//iron-sulfur cluster binding;GO:0046872//metal ion binding;GO:0008483//transaminase activity;GO:0047298//(S)-3-amino-2-methylpropio…	ko04727(GABAergic synapse);ko00650(Butanoate metabolism);ko00640(Propanoate metabolism);ko00410(beta-Alanine metabolism);ko00280(Valine, leucine and isoleucine degradation);ko00250(Alanine, aspartate and glutamate metabolism)
ABCA1	0.716791	0.222972	0.408655	0.182659	0.304964	0.441083	0.302011	0.183192	0.321569	0.492161	0.634258	0.641032	0.549483	0.722441	0.645438	NC_000009.12	104781006	104928155	-	10408	ABCA1	GO:0009897;GO:0005768;GO:0046623;GO:0006911;GO:0016887;GO:0097708;GO:0071806;GO:0140328;GO:0019905;GO:0090107;GO:0015914;GO:0015485;GO:0051117;GO:0007186;GO:0099039;;GO:0030139;GO:0042158;GO:0005102;GO:0045121;GO:0140115;GO:0008202;GO:0060155;GO:0034185;GO:0016020;GO:0090108;GO:0005515;GO:0030522;GO:0010745;GO:0045332;GO:0048471;GO:0035690;GO:0071222;GO:0005794;GO:0005886;GO:0071397;GO:0120009;GO…	K05641	-	Q	0V4GH;12P2M;1CWAS;KOG0059;16DWK;09THI;0RRW3;1AUWY;0DMFG;0UJE3	ATP binding cassette subfamily A member 1 [Source:HGNC Symbol;Acc:HGNC:29]	19	O95477;B7XCW9;B2RUU2	GO:0006911//phagocytosis, engulfment;GO:0071806//protein transmembrane transport;GO:0090107//regulation of high-density lipoprotein particle assembly;GO:0015914//phospholipid transport;GO:0007186//G protein-coupled receptor signaling pathway;GO:0099039//sphingolipid translocation;GO:0042158//lipoprotein biosynthetic process;GO:0140115//export across plasma membrane;GO:0008202//steroid metabolic p…	GO:0009897//external side of plasma membrane;GO:0005768//endosome;GO:0097708//intracellular vesicle;GO:0030139//endocytic vesicle;GO:0045121//membrane raft;GO:0016020//membrane;GO:0048471//perinuclear region of cytoplasm;GO:0005794//Golgi apparatus;GO:0005886//plasma membrane;GO:0005789//endoplasmic reticulum membrane;GO:0009986//cell surface;GO:0045335//phagocytic vesicle;GO:0043231//intracellul…	GO:0046623//sphingolipid floppase activity;GO:0016887//ATP hydrolysis activity;GO:0140328//floppase activity;GO:0019905//syntaxin binding;GO:0015485//cholesterol binding;GO:0051117//ATPase binding;GO:0005102//signaling receptor binding;GO:0034185//apolipoprotein binding;GO:0005515//protein binding;GO:0034186//apolipoprotein A-I binding;GO:0005524//ATP binding;GO:0090554//phosphatidylcholine flopp…	ko05417(Lipid and atherosclerosis);ko04979(Cholesterol metabolism);ko04975(Fat digestion and absorption);ko02010(ABC transporters)
ABCA10	0	0	0	0	0	0.0218597	0.0308703	0.00936255	0	0.0173098	0	0.0230412	0.0472975	0.0344131	0.0811985	NC_000017.11	69148007	69244848	-	6364	ABCA10	GO:0042626;GO:0000166;GO:0005524;;GO:0006869;GO:0043231;GO:0016887;GO:0016020;GO:0055085;GO:0016021;GO:0005319	K05652	-	Q	0V4GH;12P2M;16MDW;KOG0059;0DG5X;09THI;1CQVH;0UHWM;0S048;1B95A	ATP binding cassette subfamily A member 10 [Source:HGNC Symbol;Acc:HGNC:30]	10349	Q8WWZ4	GO:0006869//lipid transport;GO:0055085//transmembrane transport;	GO:0043231//intracellular membrane-bounded organelle;GO:0016020//membrane;GO:0016021//integral component of membrane;	GO:0042626//ATPase-coupled transmembrane transporter activity;GO:0000166//nucleotide binding;GO:0005524//ATP binding;GO:0016887//ATP hydrolysis activity;GO:0005319//lipid transporter activity;	ko02010(ABC transporters)
ABCA12	0	0	0	0	0.00720491	0	0	0	0.00743556	0	0.00669217	0.0459333	0	0.0533582	0.0359714	NC_000002.12	214931542	215138626	-	9577	ABCA12	GO:0032940;GO:0003336;GO:0098656;GO:0030216;GO:0006869;GO:0061436;GO:0055088;GO:0034191;GO:0043231;GO:0032379;GO:0010875;GO:0022857;GO:0000139;GO:0005886;GO:0006672;GO:0045055;GO:0034040;GO:0033700;GO:0072659;GO:0097209;GO:0005515;GO:0055085;GO:0016020;GO:0043129;GO:0016887;GO:0045616;GO:0061178;GO:0019725;GO:0000166;GO:0042626;GO:0006886;GO:0005102;GO:0048286;GO:0035627;GO:0016021;GO:0097234;GO:…	K05646	-	Q	0V4GH;12P2M;0DEUC;KOG0059;09THI;0UMH5;16EFX;0RW0Z;1AWZR;1CPI3	ATP binding cassette subfamily A member 12 [Source:HGNC Symbol;Acc:HGNC:14637]	26154	Q86UK0;B3KVV3	GO:0032940//secretion by cell;GO:0003336//corneocyte desquamation;GO:0098656//anion transmembrane transport;GO:0030216//keratinocyte differentiation;GO:0006869//lipid transport;GO:0061436//establishment of skin barrier;GO:0055088//lipid homeostasis;GO:0032379//positive regulation of intracellular lipid transport;GO:0010875//positive regulation of cholesterol efflux;GO:0006672//ceramide metabolic …	GO:0043231//intracellular membrane-bounded organelle;GO:0000139//Golgi membrane;GO:0005886//plasma membrane;GO:0097209//epidermal lamellar body;GO:0016020//membrane;GO:0016021//integral component of membrane;GO:0097234//epidermal lamellar body membrane;GO:0005829//cytosol;GO:0005737//cytoplasm;	GO:0034191//apolipoprotein A-I receptor binding;GO:0022857//transmembrane transporter activity;GO:0034040//ATPase-coupled lipid transmembrane transporter activity;GO:0005515//protein binding;GO:0016887//ATP hydrolysis activity;GO:0000166//nucleotide binding;GO:0042626//ATPase-coupled transmembrane transporter activity;GO:0005102//signaling receptor binding;GO:0005524//ATP binding;GO:0005319//lipi…	ko02010(ABC transporters)
ABCA13	0	0.00225856	0	0	0.00241754	0	0	0	0.00997973	0	0	0.00513749	0	0	0	NC_000007.14	48171424	48647497	+	28542	ABCA13	GO:0035577;GO:0032376;GO:0005319;GO:1900244;GO:0016020;GO:0097708;GO:0055085;GO:0043312;;GO:0030659;GO:0031410;GO:0030667;GO:0005524;GO:0005886;GO:0016021;GO:0043231;GO:0035627;GO:0006869;GO:0000166;GO:0042626	K05647	-	Q	0V4GH;12P2M;KOG0059;164VN;09THI;1AT2P;0RQHB;0UHFR;1CXDJ;0DNG6	ATP binding cassette subfamily A member 13 [Source:HGNC Symbol;Acc:HGNC:14638]	154664	Q86UQ4;A0A0A0MT16	GO:0032376//positive regulation of cholesterol transport;GO:1900244//positive regulation of synaptic vesicle endocytosis;GO:0055085//transmembrane transport;GO:0043312//neutrophil degranulation;GO:0035627//ceramide transport;GO:0006869//lipid transport;	GO:0035577//azurophil granule membrane;GO:0016020//membrane;GO:0097708//intracellular vesicle;GO:0030659//cytoplasmic vesicle membrane;GO:0031410//cytoplasmic vesicle;GO:0030667//secretory granule membrane;GO:0005886//plasma membrane;GO:0016021//integral component of membrane;GO:0043231//intracellular membrane-bounded organelle;	GO:0005319//lipid transporter activity;GO:0005524//ATP binding;GO:0000166//nucleotide binding;GO:0042626//ATPase-coupled transmembrane transporter activity;	ko02010(ABC transporters)
ABCA2	21.2299	27.9248	24.059	20.0098	22.06	21.8315	24.7456	28.9784	26.3824	27.1032	26.4416	32.5029	8.7638	8.47581	10.985	NC_000009.12	137007234	137028922	-	8389	ABCA2	GO:0005765;GO:1905601;GO:0048545;GO:1901873;GO:0043231;GO:0006357;GO:0150104;GO:0150110;GO:0061135;GO:0016887;GO:2000008;GO:0005768;GO:0099040;GO:0005764;GO:1902004;GO:0060049;GO:0042626;GO:1904375;GO:0032289;GO:1902993;GO:0070723;GO:0099038;GO:0007626;GO:0032384;GO:0006629;GO:0010008;GO:0090156;;GO:0071072;GO:0006684;GO:0005319;GO:0005815;GO:0006869;GO:0042632;GO:0032805;GO:0005886;GO:0052548;GO…	K05642	-	Q;I	0V4GH;12P2M;KOG0059;1AWBP;09THI;1695E;0RME8;0DIDN;1CT40;0UKVM	ATP binding cassette subfamily A member 2 [Source:HGNC Symbol;Acc:HGNC:32]	20	Q9BZC7	GO:1905601//negative regulation of receptor-mediated endocytosis involved in cholesterol transport;GO:0048545//response to steroid hormone;GO:1901873//regulation of post-translational protein modification;GO:0006357//regulation of transcription by RNA polymerase II;GO:0150104//transport across blood-brain barrier;GO:0150110//negative regulation of cholesterol esterification;GO:2000008//regulation…	GO:0005765//lysosomal membrane;GO:0043231//intracellular membrane-bounded organelle;GO:0005768//endosome;GO:0005764//lysosome;GO:0010008//endosome membrane;GO:0005815//microtubule organizing center;GO:0005886//plasma membrane;GO:0031410//cytoplasmic vesicle;GO:0016020//membrane;GO:0043190//ATP-binding cassette (ABC) transporter complex;GO:0016021//integral component of membrane;	GO:0061135//endopeptidase regulator activity;GO:0016887//ATP hydrolysis activity;GO:0042626//ATPase-coupled transmembrane transporter activity;GO:0099038//ceramide floppase activity;GO:0005319//lipid transporter activity;GO:0000166//nucleotide binding;GO:0005524//ATP binding;	ko04142(Lysosome);ko02010(ABC transporters)
ABCA3	14.0809	19.7238	16.106	26.4498	25.4287	23.1788	20.9492	24.891	23.0393	20.7237	21.7746	29.6178	9.5744	10.9137	9.31429	NC_000016.10	2275881	2340728	-	6602	ABCA3	GO:0097233;GO:0150172;GO:0055091;;GO:0120019;GO:0046890;GO:0005319;GO:0031902;GO:0032464;GO:0005770;GO:0005764;GO:0042626;GO:0097232;GO:0140345;GO:0030659;GO:0005768;GO:0005615;GO:0043129;GO:0016887;GO:0015914;GO:0005765;GO:0010875;GO:0008559;GO:0042599;GO:0043231;GO:0044267;GO:0046471;GO:0005524;GO:0046618;GO:0051384;GO:0032585;GO:0032368;GO:0000166;GO:0042493;GO:0016021;GO:2001140;GO:0031410;GO…	K05643	-	Q	0V4GH;12P2M;1CSTF;KOG0059;0RN1W;09THI;0UKKG;1AZ2Q;16CHQ;0DI32	ATP binding cassette subfamily A member 3 [Source:HGNC Symbol;Acc:HGNC:33]	21	Q99758;Q4LE27	GO:0150172//regulation of phosphatidylcholine metabolic process;GO:0055091//phospholipid homeostasis;GO:0046890//regulation of lipid biosynthetic process;GO:0032464//positive regulation of protein homooligomerization;GO:0043129//surfactant homeostasis;GO:0015914//phospholipid transport;GO:0010875//positive regulation of cholesterol efflux;GO:0044267//cellular protein metabolic process;GO:0046471/…	GO:0097233//alveolar lamellar body membrane;GO:0031902//late endosome membrane;GO:0005770//late endosome;GO:0005764//lysosome;GO:0097232//lamellar body membrane;GO:0030659//cytoplasmic vesicle membrane;GO:0005768//endosome;GO:0005615//extracellular space;GO:0005765//lysosomal membrane;GO:0042599//lamellar body;GO:0043231//intracellular membrane-bounded organelle;GO:0032585//multivesicular body me…	GO:0120019//phosphatidylcholine transfer activity;GO:0005319//lipid transporter activity;GO:0042626//ATPase-coupled transmembrane transporter activity;GO:0140345//phosphatidylcholine flippase activity;GO:0016887//ATP hydrolysis activity;GO:0008559//ABC-type xenobiotic transporter activity;GO:0005524//ATP binding;GO:0000166//nucleotide binding;GO:0140326//ATPase-coupled intramembrane lipid transpo…	ko02010(ABC transporters)
ABCA4	0.029943	0.0351876	0.0272069	0.13452	0.075329	0.151872	0.0804278	0.187011	0.00971757	0.180392	0.262381	0.200102	0.0513443	0.029886	0.0470112	NC_000001.11	93992834	94121148	-	7328	ABCA4	GO:0090555;GO:0005319;GO:0005524;;GO:0006649;GO:0001750;GO:0007601;GO:0016021;GO:0007603;GO:0000166;GO:0042626;GO:0016887;GO:0016020;GO:0055085;GO:0050896;GO:0005887;GO:0140327;GO:0045332;GO:0140347;GO:0043231;GO:0001523;GO:0005215;GO:0005548;GO:0097381;GO:0140326;GO:0005783;GO:0045494;GO:0006869	K05644	-	Q	0V4GH;12P2M;1CWAS;KOG0059;09THI;0UGH8;16EWW;0RVNR;0DMFG;1AS9I	ATP binding cassette subfamily A member 4 [Source:HGNC Symbol;Acc:HGNC:34]	24	P78363;Q6AI28	GO:0006649//phospholipid transfer to membrane;GO:0007601//visual perception;GO:0007603//phototransduction, visible light;GO:0055085//transmembrane transport;GO:0050896//response to stimulus;GO:0045332//phospholipid translocation;GO:0001523//retinoid metabolic process;GO:0045494//photoreceptor cell maintenance;GO:0006869//lipid transport;	GO:0001750//photoreceptor outer segment;GO:0016021//integral component of membrane;GO:0016020//membrane;GO:0005887//integral component of plasma membrane;GO:0043231//intracellular membrane-bounded organelle;GO:0097381//photoreceptor disc membrane;GO:0005783//endoplasmic reticulum;	GO:0090555//phosphatidylethanolamine flippase activity;GO:0005319//lipid transporter activity;GO:0005524//ATP binding;GO:0000166//nucleotide binding;GO:0042626//ATPase-coupled transmembrane transporter activity;GO:0016887//ATP hydrolysis activity;GO:0140327//flippase activity;GO:0140347//N-retinylidene-phosphatidylethanolamine flippase activity;GO:0005215//transporter activity;GO:0005548//phospho…	ko02010(ABC transporters)
ABCA5	1.8875	0.743156	0.991063	0.476611	0.963319	1.31685	0.6372	0.516745	0.353981	0.419433	0.711744	0.713398	0.660579	0.640839	0.473662	NC_000017.11	69244311	69327133	-	9455	ABCA5	GO:1903064;GO:0031902;GO:0005319;GO:0005524;;GO:0030301;GO:0016021;GO:0033344;GO:0010874;GO:0042626;GO:0000166;GO:0005764;GO:0005770;GO:0016887;GO:0016020;GO:0010745;GO:0055085;GO:0005768;GO:0043691;GO:0042632;GO:0034375;GO:0043231;GO:0005794;GO:0005886;GO:0000139;GO:0005765;GO:0006869;GO:0008203	K05648	-	Q	0V4GH;12P2M;0UHU1;KOG0059;0DG5X;09THI;166AI;1ATE6;1CQVH;0RRCX	ATP binding cassette subfamily A member 5 [Source:HGNC Symbol;Acc:HGNC:35]	23461	Q8WWZ7	GO:1903064//positive regulation of reverse cholesterol transport;GO:0030301//cholesterol transport;GO:0033344//cholesterol efflux;GO:0010874//regulation of cholesterol efflux;GO:0010745//negative regulation of macrophage derived foam cell differentiation;GO:0055085//transmembrane transport;GO:0043691//reverse cholesterol transport;GO:0042632//cholesterol homeostasis;GO:0034375//high-density lipop…	GO:0031902//late endosome membrane;GO:0016021//integral component of membrane;GO:0005764//lysosome;GO:0005770//late endosome;GO:0016020//membrane;GO:0005768//endosome;GO:0043231//intracellular membrane-bounded organelle;GO:0005794//Golgi apparatus;GO:0005886//plasma membrane;GO:0000139//Golgi membrane;GO:0005765//lysosomal membrane;	GO:0005319//lipid transporter activity;GO:0005524//ATP binding;GO:0042626//ATPase-coupled transmembrane transporter activity;GO:0000166//nucleotide binding;GO:0016887//ATP hydrolysis activity;	ko02010(ABC transporters)
ABCA6	0	0	0	0.0275477	0	0.00907114	0	0	0	0.0143661	0.0167165	0	0	0	0	NC_000017.11	69062044	69141927	-	7668	ABCA6	GO:0005524;;GO:0055085;GO:0016020;GO:0005319;GO:0000166;GO:0042626;GO:0006869;GO:0043231;GO:0005654;GO:0016021;GO:0005886;GO:0000139;GO:0005794	K05649	-	Q	0V4GH;12P2M;KOG0059;0DG5X;1B2SN;09THI;1CQVH;0UHWM;0RTP2;16FG0	ATP binding cassette subfamily A member 6 [Source:HGNC Symbol;Acc:HGNC:36]	23460	Q8N139	GO:0055085//transmembrane transport;GO:0006869//lipid transport;	GO:0016020//membrane;GO:0043231//intracellular membrane-bounded organelle;GO:0005654//nucleoplasm;GO:0016021//integral component of membrane;GO:0005886//plasma membrane;GO:0000139//Golgi membrane;GO:0005794//Golgi apparatus;	GO:0005524//ATP binding;GO:0005319//lipid transporter activity;GO:0000166//nucleotide binding;GO:0042626//ATPase-coupled transmembrane transporter activity;	ko02010(ABC transporters)
ABCA7	8.59271	9.5391	7.5367	7.72789	9.71605	8.69957	9.04621	9.83006	8.87628	9.26509	10.8349	17.8966	16.9303	16.4756	17.7429	NC_000019.10	1040107	1065572	+	7116	ABCA7	GO:1901076;GO:0044857;GO:0005548;GO:0005886;GO:0005794;GO:1903898;GO:0140326;GO:1902430;GO:0045806;GO:0006869;GO:0016020;GO:0034380;GO:0055085;GO:1902995;GO:0045332;GO:0016021;GO:0033344;GO:0000166;GO:0018149;GO:0090556;GO:0097386;GO:0019216;GO:0009986;GO:0030054;GO:0005737;GO:0034205;GO:0005524;GO:0043231;GO:0140328;GO:0000139;GO:0005783;GO:0010875;GO:0042985;GO:0034504;GO:1900223;GO:0008542;GO:…	K05645	-	Q	0V4GH;12P2M;KOG0059;09THI;1CVJ4;1B2C9;16FA8;0UPQV;0DMFG;0RK6Z	ATP binding cassette subfamily A member 7 [Source:HGNC Symbol;Acc:HGNC:37]	10347	Q8IZY2;B3KUJ3	GO:1901076//positive regulation of engulfment of apoptotic cell;GO:0044857//plasma membrane raft organization;GO:1903898//negative regulation of PERK-mediated unfolded protein response;GO:1902430//negative regulation of amyloid-beta formation;GO:0045806//negative regulation of endocytosis;GO:0006869//lipid transport;GO:0034380//high-density lipoprotein particle assembly;GO:0055085//transmembrane …	GO:0005886//plasma membrane;GO:0005794//Golgi apparatus;GO:0016020//membrane;GO:0016021//integral component of membrane;GO:0097386//glial cell projection;GO:0009986//cell surface;GO:0030054//cell junction;GO:0005737//cytoplasm;GO:0043231//intracellular membrane-bounded organelle;GO:0000139//Golgi membrane;GO:0005783//endoplasmic reticulum;GO:0042995//cell projection;GO:0001891//phagocytic cup;GO:…	GO:0005548//phospholipid transporter activity;GO:0140326//ATPase-coupled intramembrane lipid transporter activity;GO:0000166//nucleotide binding;GO:0090556//phosphatidylserine floppase activity;GO:0005524//ATP binding;GO:0140328//floppase activity;GO:0016887//ATP hydrolysis activity;GO:0090554//phosphatidylcholine floppase activity;GO:0042626//ATPase-coupled transmembrane transporter activity;GO:…	ko02010(ABC transporters)
ABCA8	0.024267	0.010694	0.0165372	0.0116808	0.0457873	0.0461563	0.0162955	0.00988441	0.0177199	0.0319806	0.0425288	0.0851394	0.0374504	0.0181656	0.114299	NC_000017.11	68867285	68955415	-	12056	ABCA8	GO:0140359;GO:0006686;GO:0006869;GO:0000166;GO:0042626;GO:0010875;GO:0033344;GO:0010874;GO:0016021;GO:0042908;GO:0005783;GO:0005886;GO:0008559;GO:0016323;GO:0043231;GO:0030301;;GO:0005524;GO:0005319;GO:0055085;GO:0016887;GO:0016020	K05650	-	Q	0V4GH;12P2M;KOG0059;0DG5X;09THI;1AWAC;16GAU;1CQVH;0UHWM;0RR2X	ATP binding cassette subfamily A member 8 [Source:HGNC Symbol;Acc:HGNC:38]	10351	O94911;A0A024R8L6	GO:0006686//sphingomyelin biosynthetic process;GO:0006869//lipid transport;GO:0010875//positive regulation of cholesterol efflux;GO:0033344//cholesterol efflux;GO:0010874//regulation of cholesterol efflux;GO:0042908//xenobiotic transport;GO:0030301//cholesterol transport;GO:0055085//transmembrane transport;	GO:0016021//integral component of membrane;GO:0005783//endoplasmic reticulum;GO:0005886//plasma membrane;GO:0016323//basolateral plasma membrane;GO:0043231//intracellular membrane-bounded organelle;GO:0016020//membrane;	GO:0140359//ABC-type transporter activity;GO:0000166//nucleotide binding;GO:0042626//ATPase-coupled transmembrane transporter activity;GO:0008559//ABC-type xenobiotic transporter activity;GO:0005524//ATP binding;GO:0005319//lipid transporter activity;GO:0016887//ATP hydrolysis activity;	ko02010(ABC transporters)
ABCA9	0	0	0	0	0	0.0188605	0	0	0	0	0	0	0	0.0197944	0	NC_000017.11	68974488	69078978	-	7376	ABCA9	GO:0005319;GO:0016021;GO:0055085;GO:0043231;GO:0016020;;GO:0006869;GO:0005524;GO:0000166;GO:0042626	K05651	-	Q	0V4GH;12P2M;KOG0059;0DG5X;09THI;1AWAC;1CQVH;0UHWM;0RUE9;16JHJ	ATP binding cassette subfamily A member 9 [Source:HGNC Symbol;Acc:HGNC:39]	10350	Q8IUA7	GO:0055085//transmembrane transport;GO:0006869//lipid transport;	GO:0016021//integral component of membrane;GO:0043231//intracellular membrane-bounded organelle;GO:0016020//membrane;	GO:0005319//lipid transporter activity;GO:0005524//ATP binding;GO:0000166//nucleotide binding;GO:0042626//ATPase-coupled transmembrane transporter activity;	ko02010(ABC transporters)
ABCB1	1.18648	0.618438	0.55642	0.675502	1.62484	2.24457	0.399793	0.602796	0.583793	0.336262	0.570144	0.703374	1.79824	1.8209	0.901356	NC_000007.14	87503017	87713295	-	5733	ABCB1	GO:0055085;GO:0005515;GO:0016887;GO:0016020;GO:0070062;GO:0090554;GO:0099040;GO:0046865;GO:0016324;GO:0045332;GO:0031625;GO:1990961;GO:0140326;GO:0098591;GO:0140328;GO:0008559;GO:0022857;GO:0005886;GO:0150104;GO:0000086;GO:0046943;GO:0070633;GO:0090555;GO:0015562;GO:0005524;;GO:0005654;GO:0099038;GO:0016021;GO:0042493;GO:2001225;GO:0042910;GO:1901529;GO:1905039;GO:0000166;GO:0042626;GO:0072089;GO…	K05658	EC:7.6.2.2	Q	0UK7P;1CSME;KOG0055;0RP72;09U89;0V57E;1B0NZ;12P5Z;16DEN;0DHWU	ATP binding cassette subfamily B member 1 [Source:HGNC Symbol;Acc:HGNC:40]	5243	P08183;A4D1D2	GO:0055085//transmembrane transport;GO:0099040//ceramide translocation;GO:0046865//terpenoid transport;GO:0045332//phospholipid translocation;GO:1990961//xenobiotic detoxification by transmembrane export across the plasma membrane;GO:0150104//transport across blood-brain barrier;GO:0000086//G2/M transition of mitotic cell cycle;GO:0070633//transepithelial transport;GO:2001225//regulation of chlor…	GO:0016020//membrane;GO:0070062//extracellular exosome;GO:0016324//apical plasma membrane;GO:0098591//external side of apical plasma membrane;GO:0005886//plasma membrane;GO:0005654//nucleoplasm;GO:0016021//integral component of membrane;GO:0009986//cell surface;	GO:0005515//protein binding;GO:0016887//ATP hydrolysis activity;GO:0090554//phosphatidylcholine floppase activity;GO:0031625//ubiquitin protein ligase binding;GO:0140326//ATPase-coupled intramembrane lipid transporter activity;GO:0140328//floppase activity;GO:0008559//ABC-type xenobiotic transporter activity;GO:0022857//transmembrane transporter activity;GO:0046943//carboxylic acid transmembrane …	ko05226(Gastric cancer);ko05206(MicroRNAs in cancer);ko04976(Bile secretion);ko02010(ABC transporters)
ABCB10	5.23371	3.42203	4.2549	3.00538	5.65524	6.1499	2.93607	3.14158	3.09055	2.54852	3.21834	3.37922	5.14174	5.8129	5.22061	NC_000001.11	229516582	229558988	-	5576	ABCB10	GO:0005515;GO:0006839;GO:0055085;GO:0032592;GO:0016887;GO:0016020;;GO:0042802;GO:0005524;GO:0005739;GO:0005743;GO:0016021;GO:0000166;GO:0042626	K05657	-	Q;U	0V4NH;KOG0058;0RP2M;0UG3C;1CPPG;1AZ14;12RBY;09TPB;167XS;0DEZQ	ATP binding cassette subfamily B member 10 [Source:HGNC Symbol;Acc:HGNC:41]	23456	Q9NRK6	GO:0006839//mitochondrial transport;GO:0055085//transmembrane transport;	GO:0032592//integral component of mitochondrial membrane;GO:0016020//membrane;GO:0005739//mitochondrion;GO:0005743//mitochondrial inner membrane;GO:0016021//integral component of membrane;	GO:0005515//protein binding;GO:0016887//ATP hydrolysis activity;GO:0042802//identical protein binding;GO:0005524//ATP binding;GO:0000166//nucleotide binding;GO:0042626//ATPase-coupled transmembrane transporter activity;	ko02010(ABC transporters)
ABCB11	0	0	0	0	0	0	0	0	0	0	0.0251567	0.00959272	0	0	0	NC_000002.12	168915468	169031396	-	7643	ABCB11	GO:0055037;GO:0016324;GO:0015432;GO:0005515;GO:0055085;GO:0016887;GO:0016020;GO:0070062;GO:0005768;GO:1904251;GO:0015721;GO:0006855;GO:0055088;GO:0120189;GO:0016567;GO:0042632;GO:0006699;GO:0042908;GO:0008559;GO:0005886;GO:0055038;GO:0005524;GO:0031998;GO:0046618;GO:0055091;;GO:0046581;GO:0017144;GO:0015126;GO:0015125;GO:0008206;GO:0042626;GO:0000166;GO:0009986;GO:0006631;GO:0045177;GO:0016021;GO…	K05664	-	-	-	ATP binding cassette subfamily B member 11 [Source:HGNC Symbol;Acc:HGNC:42]	8647	O95342	GO:0055085//transmembrane transport;GO:1904251//regulation of bile acid metabolic process;GO:0015721//bile acid and bile salt transport;GO:0006855//xenobiotic transmembrane transport;GO:0055088//lipid homeostasis;GO:0120189//positive regulation of bile acid secretion;GO:0016567//protein ubiquitination;GO:0042632//cholesterol homeostasis;GO:0006699//bile acid biosynthetic process;GO:0042908//xenob…	GO:0055037//recycling endosome;GO:0016324//apical plasma membrane;GO:0016020//membrane;GO:0070062//extracellular exosome;GO:0005768//endosome;GO:0005886//plasma membrane;GO:0055038//recycling endosome membrane;GO:0046581//intercellular canaliculus;GO:0009986//cell surface;GO:0045177//apical part of cell;GO:0016021//integral component of membrane;GO:0046691//intracellular canaliculus;	GO:0015432//ABC-type bile acid transporter activity;GO:0005515//protein binding;GO:0016887//ATP hydrolysis activity;GO:0008559//ABC-type xenobiotic transporter activity;GO:0005524//ATP binding;GO:0015126//canalicular bile acid transmembrane transporter activity;GO:0015125//bile acid transmembrane transporter activity;GO:0042626//ATPase-coupled transmembrane transporter activity;GO:0000166//nucleo…	ko04979(Cholesterol metabolism);ko04976(Bile secretion);ko02010(ABC transporters);ko01522(Endocrine resistance)
ABCB11_1	0	0	0	0	0	0	0	0	0	0.00720655	0	0	0	0	0	NW_003315909.1	107408	123061	-	7643	ABCB11	GO:0055037;GO:0016324;GO:0015432;GO:0005515;GO:0055085;GO:0016887;GO:0016020;GO:0070062;GO:0005768;GO:1904251;GO:0015721;GO:0006855;GO:0055088;GO:0120189;GO:0016567;GO:0042632;GO:0006699;GO:0042908;GO:0008559;GO:0005886;GO:0055038;GO:0005524;GO:0031998;GO:0046618;GO:0055091;;GO:0046581;GO:0017144;GO:0015126;GO:0015125;GO:0008206;GO:0042626;GO:0000166;GO:0009986;GO:0006631;GO:0045177;GO:0016021;GO…	-	-	-	-	ATP binding cassette subfamily B member 11 [Source:HGNC Symbol;Acc:HGNC:42]	8647	O95342	GO:0055085//transmembrane transport;GO:1904251//regulation of bile acid metabolic process;GO:0015721//bile acid and bile salt transport;GO:0006855//xenobiotic transmembrane transport;GO:0055088//lipid homeostasis;GO:0120189//positive regulation of bile acid secretion;GO:0016567//protein ubiquitination;GO:0042632//cholesterol homeostasis;GO:0006699//bile acid biosynthetic process;GO:0042908//xenob…	GO:0055037//recycling endosome;GO:0016324//apical plasma membrane;GO:0016020//membrane;GO:0070062//extracellular exosome;GO:0005768//endosome;GO:0005886//plasma membrane;GO:0055038//recycling endosome membrane;GO:0046581//intercellular canaliculus;GO:0009986//cell surface;GO:0045177//apical part of cell;GO:0016021//integral component of membrane;GO:0046691//intracellular canaliculus;	GO:0015432//ABC-type bile acid transporter activity;GO:0005515//protein binding;GO:0016887//ATP hydrolysis activity;GO:0008559//ABC-type xenobiotic transporter activity;GO:0005524//ATP binding;GO:0015126//canalicular bile acid transmembrane transporter activity;GO:0015125//bile acid transmembrane transporter activity;GO:0042626//ATPase-coupled transmembrane transporter activity;GO:0000166//nucleo…	-
ABCB4	0.214699	0.173459	0.162567	0.137792	0.135032	0.0765677	0.104124	0.145752	0.209032	0.0606307	0.109745	0.0717389	0.0644266	0.160718	0.0421353	NC_000007.14	87398988	87476722	-	8176	ABCB4	GO:0005887;GO:0016324;GO:0045332;GO:0031410;GO:0016020;GO:0016887;GO:0070062;GO:0005515;GO:0055085;GO:0090554;GO:0032376;GO:0099040;GO:0006869;GO:0061092;GO:0055088;GO:0005925;GO:0005886;GO:0042908;GO:0140326;GO:0006629;GO:0005524;GO:0046581;;GO:0005829;GO:1901557;GO:0015629;GO:0090555;GO:0005737;GO:0042626;GO:0032782;GO:0000166;GO:0030136;GO:0019222;GO:0005654;GO:0045121;GO:0042910;GO:2001140;GO…	K05659	EC:7.6.2.2	Q	0UK7P;1CSME;KOG0055;16D6K;09U89;0V57E;12P5Z;0S03J;1B13J;0DHWU	ATP binding cassette subfamily B member 4 [Source:HGNC Symbol;Acc:HGNC:45]	5244	P21439	GO:0045332//phospholipid translocation;GO:0055085//transmembrane transport;GO:0032376//positive regulation of cholesterol transport;GO:0099040//ceramide translocation;GO:0006869//lipid transport;GO:0061092//positive regulation of phospholipid translocation;GO:0055088//lipid homeostasis;GO:0042908//xenobiotic transport;GO:0006629//lipid metabolic process;GO:1901557//response to fenofibrate;GO:0032…	GO:0005887//integral component of plasma membrane;GO:0016324//apical plasma membrane;GO:0031410//cytoplasmic vesicle;GO:0016020//membrane;GO:0070062//extracellular exosome;GO:0005925//focal adhesion;GO:0005886//plasma membrane;GO:0046581//intercellular canaliculus;GO:0005829//cytosol;GO:0015629//actin cytoskeleton;GO:0005737//cytoplasm;GO:0030136//clathrin-coated vesicle;GO:0005654//nucleoplasm;G…	GO:0016887//ATP hydrolysis activity;GO:0005515//protein binding;GO:0090554//phosphatidylcholine floppase activity;GO:0140326//ATPase-coupled intramembrane lipid transporter activity;GO:0005524//ATP binding;GO:0090555//phosphatidylethanolamine flippase activity;GO:0042626//ATPase-coupled transmembrane transporter activity;GO:0000166//nucleotide binding;GO:0042910//xenobiotic transmembrane transpor…	ko04976(Bile secretion);ko02010(ABC transporters)
ABCB5	0.0568157	0.0250377	0.0344161	0.0820438	0.0178667	0.0540322	0.0339131	0.0308562	0.0553162	0.0570478	0.0580834	0.0569528	0.0194848	0	0.0223005	NC_000007.14	20615667	20757008	+	7724	ABCB5	GO:0005887;GO:0005524;;GO:0016020;GO:0016887;GO:0055085;GO:0042391;GO:0015562;GO:0000166;GO:0042626;GO:0001654;GO:0005886;GO:0008559;GO:0030154;GO:0042908;GO:0016021	K05660	-	Q	1CSME;0RKZ9;KOG0055;1B52G;09U89;0V57E;0UNER;12P5Z;16D4B;0DHWU	ATP binding cassette subfamily B member 5 [Source:HGNC Symbol;Acc:HGNC:46]	340273	Q2M3G0	GO:0055085//transmembrane transport;GO:0042391//regulation of membrane potential;GO:0001654//eye development;GO:0030154//cell differentiation;GO:0042908//xenobiotic transport;	GO:0005887//integral component of plasma membrane;GO:0016020//membrane;GO:0005886//plasma membrane;GO:0016021//integral component of membrane;	GO:0005524//ATP binding;GO:0016887//ATP hydrolysis activity;GO:0015562//efflux transmembrane transporter activity;GO:0000166//nucleotide binding;GO:0042626//ATPase-coupled transmembrane transporter activity;GO:0008559//ABC-type xenobiotic transporter activity;	ko02010(ABC transporters)
ABCB6	10.652	13.0874	9.94632	13.3263	11.6006	11.7874	13.5367	14.4759	11.4701	10.3505	12.4526	13.5809	30.3021	28.9067	33.8429	NC_000002.12	219209772	219218958	-	2980	ABCB6	GO:1903232;GO:0016021;GO:0005654;GO:0098849;GO:0043190;GO:0000166;GO:0033162;GO:0007420;GO:0032585;GO:0043588;GO:0005789;GO:0005524;GO:0005886;GO:0005794;GO:0005774;GO:0140359;GO:0006779;GO:0015439;GO:0070062;GO:0016020;GO:0055085;GO:0006778;GO:0031307;GO:0033013;GO:0035351;GO:0015886;GO:0042168;GO:0005741;GO:0042626;GO:0006879;GO:0015562;GO:0031902;GO:0005829;;GO:0010008;GO:0006878;GO:0005739;GO…	K05661	-	Q	0RYBS;KOG0057;0DFYS;09UP1;169WQ;1CPD4;1AYB5;0V5NK;12PS5;0UHHK	ATP binding cassette subfamily B member 6 (Langereis blood group) [Source:HGNC Symbol;Acc:HGNC:47]	10058	Q9NP58	GO:1903232//melanosome assembly;GO:0098849//cellular detoxification of cadmium ion;GO:0007420//brain development;GO:0043588//skin development;GO:0006779//porphyrin-containing compound biosynthetic process;GO:0055085//transmembrane transport;GO:0006778//porphyrin-containing compound metabolic process;GO:0033013//tetrapyrrole metabolic process;GO:0035351//heme transmembrane transport;GO:0015886//he…	GO:0016021//integral component of membrane;GO:0005654//nucleoplasm;GO:0043190//ATP-binding cassette (ABC) transporter complex;GO:0033162//melanosome membrane;GO:0032585//multivesicular body membrane;GO:0005789//endoplasmic reticulum membrane;GO:0005886//plasma membrane;GO:0005794//Golgi apparatus;GO:0005774//vacuolar membrane;GO:0070062//extracellular exosome;GO:0016020//membrane;GO:0031307//inte…	GO:0000166//nucleotide binding;GO:0005524//ATP binding;GO:0140359//ABC-type transporter activity;GO:0015439//ABC-type heme transporter activity;GO:0042626//ATPase-coupled transmembrane transporter activity;GO:0015562//efflux transmembrane transporter activity;GO:0020037//heme binding;GO:0016887//ATP hydrolysis activity;GO:0046906//tetrapyrrole binding;	ko02010(ABC transporters)
ABCB7	12.5589	7.19693	9.95054	5.62375	8.15403	8.55277	5.90016	6.21118	6.26093	5.17833	6.20684	5.9994	5.5189	4.60728	5.00441	NC_000023.11	75051048	75156283	-	4595	ABCB7	GO:0006879;GO:0042626;GO:0000166;GO:0005743;GO:0016021;GO:0015886;;GO:0005524;GO:0005739;GO:0015232;GO:0005515;GO:0055085;GO:0016020;GO:0016887	K05662	-	Q	0RYBS;KOG0057;0DFYS;09UP1;169WQ;1CPD4;1AYB5;0V5NK;12PS5;0UHHK	ATP binding cassette subfamily B member 7 [Source:HGNC Symbol;Acc:HGNC:48]	22	O75027	GO:0006879//cellular iron ion homeostasis;GO:0015886//heme transport;GO:0055085//transmembrane transport;	GO:0005743//mitochondrial inner membrane;GO:0016021//integral component of membrane;GO:0005739//mitochondrion;GO:0016020//membrane;	GO:0042626//ATPase-coupled transmembrane transporter activity;GO:0000166//nucleotide binding;GO:0005524//ATP binding;GO:0015232//heme transmembrane transporter activity;GO:0005515//protein binding;GO:0016887//ATP hydrolysis activity;	ko02010(ABC transporters)
ABCB8	11.2656	13.9966	12.001	13.0143	12.7389	12.1175	14.0655	14.5192	14.4629	11.3038	11.6826	14.6416	6.98627	8.53003	8.17881	NC_000007.14	151028450	151047782	+	4707	ABCB8	GO:0055085;GO:0005515;GO:0062157;GO:0016887;GO:0016020;GO:0005730;GO:0031966;GO:0005524;GO:0005739;;GO:0071805;GO:0043190;GO:0005654;GO:0006813;GO:0016021;GO:0005743;GO:0042626;GO:0000166;GO:0006811	K05655	-	Q;U	0V4NH;KOG0058;1B10Y;16DQF;12RBY;0UFEN;1CSQX;09TPB;0RUYW;0DEZQ	ATP binding cassette subfamily B member 8 [Source:HGNC Symbol;Acc:HGNC:49]	11194	Q9NUT2	GO:0055085//transmembrane transport;GO:0071805//potassium ion transmembrane transport;GO:0006813//potassium ion transport;GO:0006811//ion transport;	GO:0062157//mitochondrial ATP-gated potassium channel complex;GO:0016020//membrane;GO:0005730//nucleolus;GO:0031966//mitochondrial membrane;GO:0005739//mitochondrion;GO:0043190//ATP-binding cassette (ABC) transporter complex;GO:0005654//nucleoplasm;GO:0016021//integral component of membrane;GO:0005743//mitochondrial inner membrane;	GO:0005515//protein binding;GO:0016887//ATP hydrolysis activity;GO:0005524//ATP binding;GO:0042626//ATPase-coupled transmembrane transporter activity;GO:0000166//nucleotide binding;	ko02010(ABC transporters)
ABCB9	2.56109	2.67306	2.88502	3.38109	3.36282	2.99823	3.77482	3.67858	4.06833	3.7389	3.96344	4.92434	5.54727	5.36655	5.59056	NC_000012.12	122917324	122975160	-	9767	ABCB9	GO:0015833;GO:0005765;GO:0022857;GO:0043231;GO:0042803;GO:0046978;GO:0042288;GO:0055085;GO:0005515;GO:0016887;GO:0016020;GO:0015440;GO:0005764;GO:0000166;GO:0042626;GO:0019885;GO:0016021;GO:0015031;GO:0015433;;GO:0005524;GO:0030176;GO:0042824	K05656	-	Q;U	KOG0058;09UWX;0UN4D;1B2NH;0V5WR;1687V;0RKE3;1CU6J;12RBY;0DG6C	ATP binding cassette subfamily B member 9 [Source:HGNC Symbol;Acc:HGNC:50]	23457	Q9NP78;A0A024RBU1	GO:0015833//peptide transport;GO:0055085//transmembrane transport;GO:0019885//antigen processing and presentation of endogenous peptide antigen via MHC class I;GO:0015031//protein transport;	GO:0005765//lysosomal membrane;GO:0043231//intracellular membrane-bounded organelle;GO:0016020//membrane;GO:0005764//lysosome;GO:0016021//integral component of membrane;GO:0030176//integral component of endoplasmic reticulum membrane;GO:0042824//MHC class I peptide loading complex;	GO:0022857//transmembrane transporter activity;GO:0042803//protein homodimerization activity;GO:0046978//TAP1 binding;GO:0042288//MHC class I protein binding;GO:0005515//protein binding;GO:0016887//ATP hydrolysis activity;GO:0015440//ABC-type peptide transporter activity;GO:0000166//nucleotide binding;GO:0042626//ATPase-coupled transmembrane transporter activity;GO:0015433//ABC-type peptide antig…	ko04142(Lysosome);ko02010(ABC transporters)
ABCC1	1.97732	2.23178	1.99831	2.25318	2.36032	2.15868	2.34847	2.44908	2.28855	2.09683	2.03323	2.04277	0.674657	0.654497	0.593963	NC_000016.10	15949616	16143062	+	7250	ABCC1	GO:0046943;GO:0070633;GO:0140359;GO:0016323;GO:0042908;GO:0150104;GO:0071716;GO:0022857;GO:0005886;GO:0008559;GO:0034040;GO:0016324;GO:0005887;GO:0045332;GO:0055085;GO:0034634;GO:0070062;GO:0016887;GO:0016020;GO:0050729;GO:0009925;GO:0060326;GO:1905039;GO:0034775;GO:0000166;GO:0042626;GO:1990962;GO:1904646;GO:0140115;GO:0016328;GO:0042493;GO:0016021;GO:0042910;GO:0005524;GO:0006691;;GO:0015431;GO…	K05665	EC:7.6.2.3	Q	KOG0054;0V48M;09T9I;1CPBJ;0DEMQ;1B0KR;12N3Q;168HU;0UFM2;0RWQU	ATP binding cassette subfamily C member 1 [Source:HGNC Symbol;Acc:HGNC:51]	4363	P33527	GO:0070633//transepithelial transport;GO:0042908//xenobiotic transport;GO:0150104//transport across blood-brain barrier;GO:0071716//leukotriene transport;GO:0045332//phospholipid translocation;GO:0055085//transmembrane transport;GO:0050729//positive regulation of inflammatory response;GO:0060326//cell chemotaxis;GO:1905039//carboxylic acid transmembrane transport;GO:0034775//glutathione transmemb…	GO:0016323//basolateral plasma membrane;GO:0005886//plasma membrane;GO:0016324//apical plasma membrane;GO:0005887//integral component of plasma membrane;GO:0070062//extracellular exosome;GO:0016020//membrane;GO:0009925//basal plasma membrane;GO:0016328//lateral plasma membrane;GO:0016021//integral component of membrane;	GO:0046943//carboxylic acid transmembrane transporter activity;GO:0140359//ABC-type transporter activity;GO:0022857//transmembrane transporter activity;GO:0008559//ABC-type xenobiotic transporter activity;GO:0034040//ATPase-coupled lipid transmembrane transporter activity;GO:0034634//glutathione transmembrane transporter activity;GO:0016887//ATP hydrolysis activity;GO:0000166//nucleotide binding;…	ko05206(MicroRNAs in cancer);ko04977(Vitamin digestion and absorption);ko04071(Sphingolipid signaling pathway);ko02010(ABC transporters);ko01523(Antifolate resistance)
ABCC10	11.9271	13.4902	12.5023	11.5229	12.4312	11.5946	13.9413	15.351	13.5202	17.6127	17.8304	19.7282	21.1093	20.0979	22.5508	NC_000006.12	43427538	43451994	+	6905	ABCC10	GO:0005524;;GO:0006691;GO:0016020;GO:0016887;GO:0015431;GO:0055085;GO:0000166;GO:0098656;GO:0042626;GO:0005765;GO:0140359;GO:0016323;GO:0008559;GO:0071716;GO:0005886;GO:0016021;GO:0042908	K05674	-	Q	0UQDF;0V8HZ;KOG0054;0DPPK;1ARU3;0RVHW;09XK1;16GZN;13DGN;1CYNF	ATP binding cassette subfamily C member 10 [Source:HGNC Symbol;Acc:HGNC:52]	89845	Q5T3U5;A0A024RD21	GO:0006691//leukotriene metabolic process;GO:0055085//transmembrane transport;GO:0098656//anion transmembrane transport;GO:0071716//leukotriene transport;GO:0042908//xenobiotic transport;	GO:0016020//membrane;GO:0005765//lysosomal membrane;GO:0016323//basolateral plasma membrane;GO:0005886//plasma membrane;GO:0016021//integral component of membrane;	GO:0005524//ATP binding;GO:0016887//ATP hydrolysis activity;GO:0015431//ABC-type glutathione S-conjugate transporter activity;GO:0000166//nucleotide binding;GO:0042626//ATPase-coupled transmembrane transporter activity;GO:0140359//ABC-type transporter activity;GO:0008559//ABC-type xenobiotic transporter activity;	ko02010(ABC transporters)
ABCC11	0.156756	0.0816394	0.0517934	0.137188	0.248714	0.23039	0.102073	0.139308	0.104058	0.203899	0.243502	0.192846	0.131954	0.170681	0.0587308	NC_000016.10	48164842	48249973	-	10265	ABCC11	GO:0005773;GO:0055085;GO:0070062;GO:0016020;GO:0016887;GO:0031410;GO:0015432;GO:0030659;GO:0016324;GO:0005887;GO:0042908;GO:0071716;GO:0005886;GO:0008559;GO:0015711;GO:0005774;GO:0015865;GO:0015721;GO:0098656;GO:0015431;;GO:0005524;GO:0015216;GO:0008514;GO:0016021;GO:0042626;GO:0000166	K05671	-	Q	0RTZJ;KOG0054;1CTVE;1B0VG;0V5UG;16DJF;0DH03;12PGU;09UMJ;0URMH	ATP binding cassette subfamily C member 11 [Source:HGNC Symbol;Acc:HGNC:14639]	85320	Q96J66;A0A024R6Q6	GO:0055085//transmembrane transport;GO:0042908//xenobiotic transport;GO:0071716//leukotriene transport;GO:0015711//organic anion transport;GO:0015865//purine nucleotide transport;GO:0015721//bile acid and bile salt transport;GO:0098656//anion transmembrane transport;	GO:0005773//vacuole;GO:0070062//extracellular exosome;GO:0016020//membrane;GO:0031410//cytoplasmic vesicle;GO:0030659//cytoplasmic vesicle membrane;GO:0016324//apical plasma membrane;GO:0005887//integral component of plasma membrane;GO:0005886//plasma membrane;GO:0005774//vacuolar membrane;GO:0016021//integral component of membrane;	GO:0016887//ATP hydrolysis activity;GO:0015432//ABC-type bile acid transporter activity;GO:0008559//ABC-type xenobiotic transporter activity;GO:0015431//ABC-type glutathione S-conjugate transporter activity;GO:0005524//ATP binding;GO:0015216//purine nucleotide transmembrane transporter activity;GO:0008514//organic anion transmembrane transporter activity;GO:0042626//ATPase-coupled transmembrane t…	ko02010(ABC transporters)
ABCC12	0	0	0.00840383	0	0	0.0263875	0.016562	0.0226037	0.0180097	0.0139301	0	0.0834414	0	0.0184627	0	NC_000016.10	48080882	48155993	-	7908	ABCC12	GO:0005783;GO:0016021;GO:0055085;GO:0005789;GO:0016887;GO:0016020;;GO:0005524;GO:0042626;GO:0000166	K05672	-	Q	KOG0054;1CTVE;0UGPW;0V5UG;1ASED;0RWZV;0DH03;12PGU;16ERB;09UMJ	ATP binding cassette subfamily C member 12 [Source:HGNC Symbol;Acc:HGNC:14640]	94160	Q96J65	GO:0055085//transmembrane transport;	GO:0005783//endoplasmic reticulum;GO:0016021//integral component of membrane;GO:0005789//endoplasmic reticulum membrane;GO:0016020//membrane;	GO:0016887//ATP hydrolysis activity;GO:0005524//ATP binding;GO:0042626//ATPase-coupled transmembrane transporter activity;GO:0000166//nucleotide binding;	ko02010(ABC transporters)
ABCC1_1	2.85501	3.2632	3.19912	3.26322	2.94089	2.52326	3.02591	3.27913	3.55561	2.84135	2.79348	3.3372	0.757692	0.644428	1.12853	NT_187607.1	1607598	1800945	+	7250	ABCC1	GO:0046943;GO:0070633;GO:0140359;GO:0016323;GO:0042908;GO:0150104;GO:0071716;GO:0022857;GO:0005886;GO:0008559;GO:0034040;GO:0016324;GO:0005887;GO:0045332;GO:0055085;GO:0034634;GO:0070062;GO:0016887;GO:0016020;GO:0050729;GO:0009925;GO:0060326;GO:1905039;GO:0034775;GO:0000166;GO:0042626;GO:1990962;GO:1904646;GO:0140115;GO:0016328;GO:0042493;GO:0016021;GO:0042910;GO:0005524;GO:0006691;;GO:0015431;GO…	-	EC:7.6.2.3	Q	KOG0054;0V48M;09T9I;1CPBJ;0DEMQ;1B0KR;12N3Q;168HU;0UFM2;0RWQU	ATP binding cassette subfamily C member 1 [Source:HGNC Symbol;Acc:HGNC:51]	4363	P33527	GO:0070633//transepithelial transport;GO:0042908//xenobiotic transport;GO:0150104//transport across blood-brain barrier;GO:0071716//leukotriene transport;GO:0045332//phospholipid translocation;GO:0055085//transmembrane transport;GO:0050729//positive regulation of inflammatory response;GO:0060326//cell chemotaxis;GO:1905039//carboxylic acid transmembrane transport;GO:0034775//glutathione transmemb…	GO:0016323//basolateral plasma membrane;GO:0005886//plasma membrane;GO:0016324//apical plasma membrane;GO:0005887//integral component of plasma membrane;GO:0070062//extracellular exosome;GO:0016020//membrane;GO:0009925//basal plasma membrane;GO:0016328//lateral plasma membrane;GO:0016021//integral component of membrane;	GO:0046943//carboxylic acid transmembrane transporter activity;GO:0140359//ABC-type transporter activity;GO:0022857//transmembrane transporter activity;GO:0008559//ABC-type xenobiotic transporter activity;GO:0034040//ATPase-coupled lipid transmembrane transporter activity;GO:0034634//glutathione transmembrane transporter activity;GO:0016887//ATP hydrolysis activity;GO:0000166//nucleotide binding;…	-
ABCC2	0.0702023	0.106069	0.2187	0.32826	0.387914	0.31474	0.179586	0.147059	0.195284	0.0830764	0.166972	0.170903	0.1135	0.160157	0.141711	NC_000010.11	99782602	99853741	+	7293	ABCC2	GO:0015127;GO:0042626;GO:0019904;GO:0046691;GO:0033762;GO:0032496;GO:0071356;;GO:0016999;GO:0015431;GO:0070633;GO:0048545;GO:0010468;GO:0015732;GO:0071716;GO:0022857;GO:0150104;GO:0008559;GO:0010629;GO:1904486;GO:0006954;GO:0016887;GO:1990962;GO:0009986;GO:0030644;GO:0000166;GO:0016021;GO:0042493;GO:0032355;GO:0042910;GO:0015722;GO:0015694;GO:0038183;GO:0046581;GO:0071347;GO:0005524;GO:0046618;GO…	K05666	-	-	-	ATP binding cassette subfamily C member 2 [Source:HGNC Symbol;Acc:HGNC:53]	1244	Q92887	GO:0033762//response to glucagon;GO:0032496//response to lipopolysaccharide;GO:0071356//cellular response to tumor necrosis factor;GO:0016999//antibiotic metabolic process;GO:0070633//transepithelial transport;GO:0048545//response to steroid hormone;GO:0010468//regulation of gene expression;GO:0015732//prostaglandin transport;GO:0071716//leukotriene transport;GO:0150104//transport across blood-br…	GO:0046691//intracellular canaliculus;GO:0009986//cell surface;GO:0016021//integral component of membrane;GO:0046581//intercellular canaliculus;GO:0005886//plasma membrane;GO:0031526//brush border membrane;GO:0016324//apical plasma membrane;GO:0005887//integral component of plasma membrane;GO:0016020//membrane;	GO:0015127//bilirubin transmembrane transporter activity;GO:0042626//ATPase-coupled transmembrane transporter activity;GO:0019904//protein domain specific binding;GO:0015431//ABC-type glutathione S-conjugate transporter activity;GO:0022857//transmembrane transporter activity;GO:0008559//ABC-type xenobiotic transporter activity;GO:0016887//ATP hydrolysis activity;GO:0000166//nucleotide binding;GO:…	ko04976(Bile secretion);ko02010(ABC transporters);ko01524(Platinum drug resistance);ko01523(Antifolate resistance)
ABCC3	0	0.0111183	0.0229243	0.0121442	0.0238018	0.059984	0.0112946	0	0.0736913	0.0474989	0.0331619	0.050581	0.038936	0.0377725	0.0148542	NC_000017.11	50634881	50692253	+	5798	ABCC3	GO:0071714;GO:0005524;;GO:0015431;GO:0042626;GO:0000166;GO:0015722;GO:0042910;GO:0016021;GO:0015164;GO:0015432;GO:0016887;GO:0016020;GO:0055085;GO:0006855;GO:0098656;GO:0015721;GO:0016323;GO:0008559;GO:0071716;GO:0150104;GO:0005886;GO:0022857;GO:0015779;GO:0042908	K05667	-	Q	KOG0054;0V48M;09T9I;1CPBJ;0DEMQ;12N3Q;0UFM2;1ASI6;168GV;0RY94	ATP binding cassette subfamily C member 3 [Source:HGNC Symbol;Acc:HGNC:54]	8714	O15438	GO:0015722//canalicular bile acid transport;GO:0055085//transmembrane transport;GO:0006855//xenobiotic transmembrane transport;GO:0098656//anion transmembrane transport;GO:0015721//bile acid and bile salt transport;GO:0071716//leukotriene transport;GO:0150104//transport across blood-brain barrier;GO:0015779//glucuronoside transport;GO:0042908//xenobiotic transport;	GO:0016021//integral component of membrane;GO:0016020//membrane;GO:0016323//basolateral plasma membrane;GO:0005886//plasma membrane;	GO:0071714//icosanoid transmembrane transporter activity;GO:0005524//ATP binding;GO:0015431//ABC-type glutathione S-conjugate transporter activity;GO:0042626//ATPase-coupled transmembrane transporter activity;GO:0000166//nucleotide binding;GO:0042910//xenobiotic transmembrane transporter activity;GO:0015164//glucuronoside transmembrane transporter activity;GO:0015432//ABC-type bile acid transport…	ko04976(Bile secretion);ko02010(ABC transporters);ko01523(Antifolate resistance)
ABCC4	3.9133	2.26675	2.94208	2.182	2.50486	2.75379	1.90511	2.04992	2.20675	1.16346	1.15114	1.0201	0.333134	0.406283	0.261446	NC_000013.11	95019835	95301451	-	7906	ABCC4	GO:0038183;GO:0042910;GO:0042493;GO:0016021;GO:0000166;GO:0034775;GO:0048661;GO:0014070;GO:0032310;GO:0070730;GO:0010243;GO:0015747;GO:0005524;GO:1903790;GO:0010033;GO:0098591;GO:0005886;GO:0042908;GO:0098656;GO:0015721;GO:0016020;GO:0016404;GO:0005515;GO:0034634;GO:0055085;GO:0001409;GO:0016324;GO:0015132;GO:0042626;GO:0140115;GO:0060271;GO:0015431;GO:0015562;GO:0031088;GO:0015216;;GO:0016323;GO…	K05673	-	-	-	ATP binding cassette subfamily C member 4 [Source:HGNC Symbol;Acc:HGNC:55]	10257	O15439;A8K2Q2	GO:0038183//bile acid signaling pathway;GO:0034775//glutathione transmembrane transport;GO:0048661//positive regulation of smooth muscle cell proliferation;GO:0014070//response to organic cyclic compound;GO:0032310//prostaglandin secretion;GO:0070730//cAMP transport;GO:0010243//response to organonitrogen compound;GO:0015747//urate transport;GO:1903790//guanine nucleotide transmembrane transport;G…	GO:0016021//integral component of membrane;GO:0098591//external side of apical plasma membrane;GO:0005886//plasma membrane;GO:0016020//membrane;GO:0016324//apical plasma membrane;GO:0031088//platelet dense granule membrane;GO:0016323//basolateral plasma membrane;	GO:0042910//xenobiotic transmembrane transporter activity;GO:0000166//nucleotide binding;GO:0005524//ATP binding;GO:0016404//15-hydroxyprostaglandin dehydrogenase (NAD+) activity;GO:0005515//protein binding;GO:0034634//glutathione transmembrane transporter activity;GO:0001409//guanine nucleotide transmembrane transporter activity;GO:0015132//prostaglandin transmembrane transporter activity;GO:004…	ko04976(Bile secretion);ko04024(cAMP signaling pathway);ko02010(ABC transporters);ko01523(Antifolate resistance)
ABCC5	8.00083	8.27191	8.38303	9.58365	9.24719	9.31006	8.17822	8.67373	8.33243	7.69058	7.85904	9.67819	9.87033	10.1073	9.76737	NC_000003.12	183919934	184018010	-	11939	ABCC5	GO:0016324;GO:0005887;GO:0098838;GO:0015232;GO:0016887;GO:0016020;GO:0055085;GO:0034634;GO:0005768;GO:0015865;GO:0070731;GO:0015711;GO:0016323;GO:0005794;GO:0150104;GO:0005886;GO:0008559;GO:0042908;GO:0005796;GO:0008514;GO:0005524;GO:0015216;;GO:0010008;GO:0015562;GO:0070730;GO:0000166;GO:0042626;GO:0034775;GO:0030213;GO:0140115;GO:0042910;GO:0035351;GO:0016021	K05668	-	Q	KOG0054;1CV0D;0UP3H;0V5UG;1AZZB;0DH03;12PGU;16CQS;09UMJ;0RSMJ	ATP binding cassette subfamily C member 5 [Source:HGNC Symbol;Acc:HGNC:56]	10057	O15440	GO:0098838//folate transmembrane transport;GO:0055085//transmembrane transport;GO:0015865//purine nucleotide transport;GO:0070731//cGMP transport;GO:0015711//organic anion transport;GO:0150104//transport across blood-brain barrier;GO:0042908//xenobiotic transport;GO:0070730//cAMP transport;GO:0034775//glutathione transmembrane transport;GO:0030213//hyaluronan biosynthetic process;GO:0140115//expo…	GO:0016324//apical plasma membrane;GO:0005887//integral component of plasma membrane;GO:0016020//membrane;GO:0005768//endosome;GO:0016323//basolateral plasma membrane;GO:0005794//Golgi apparatus;GO:0005886//plasma membrane;GO:0005796//Golgi lumen;GO:0010008//endosome membrane;GO:0016021//integral component of membrane;	GO:0015232//heme transmembrane transporter activity;GO:0016887//ATP hydrolysis activity;GO:0034634//glutathione transmembrane transporter activity;GO:0008559//ABC-type xenobiotic transporter activity;GO:0008514//organic anion transmembrane transporter activity;GO:0005524//ATP binding;GO:0015216//purine nucleotide transmembrane transporter activity;GO:0015562//efflux transmembrane transporter acti…	ko02010(ABC transporters);ko01523(Antifolate resistance)
ABCC6	0.0112872	0	0.0102558	0.010866	0.0106484	0.0322025	0	0.0459747	0.0659355	0.0339998	0.0494529	0.0339431	0.0232254	0.101391	0.0398725	NC_000016.10	16149565	16223617	-	6480	ABCC6	GO:0005654;GO:0016328;GO:0042493;GO:0007601;GO:0016021;GO:0000166;GO:0042626;GO:0005789;GO:0015431;GO:0030643;GO:0005524;GO:0030505;;GO:0005215;GO:0016323;GO:0005783;GO:0042908;GO:0071716;GO:0022857;GO:0005886;GO:0008559;GO:0015867;GO:0006855;GO:0098656;GO:0055085;GO:0016887;GO:0016020;GO:0016324;GO:0050896;GO:0030504	K05669	-	Q	0RSH2;KOG0054;0V48M;09T9I;0UFWQ;1CPBJ;0DEMQ;12N3Q;1AXXY;16ARB	ATP binding cassette subfamily C member 6 [Source:HGNC Symbol;Acc:HGNC:57]	368	O95255	GO:0007601//visual perception;GO:0030643//cellular phosphate ion homeostasis;GO:0030505//inorganic diphosphate transport;GO:0042908//xenobiotic transport;GO:0071716//leukotriene transport;GO:0015867//ATP transport;GO:0006855//xenobiotic transmembrane transport;GO:0098656//anion transmembrane transport;GO:0055085//transmembrane transport;GO:0050896//response to stimulus;	GO:0005654//nucleoplasm;GO:0016328//lateral plasma membrane;GO:0016021//integral component of membrane;GO:0005789//endoplasmic reticulum membrane;GO:0016323//basolateral plasma membrane;GO:0005783//endoplasmic reticulum;GO:0005886//plasma membrane;GO:0016020//membrane;GO:0016324//apical plasma membrane;	GO:0000166//nucleotide binding;GO:0042626//ATPase-coupled transmembrane transporter activity;GO:0015431//ABC-type glutathione S-conjugate transporter activity;GO:0005524//ATP binding;GO:0005215//transporter activity;GO:0022857//transmembrane transporter activity;GO:0008559//ABC-type xenobiotic transporter activity;GO:0016887//ATP hydrolysis activity;GO:0030504//inorganic diphosphate transmembrane…	ko02010(ABC transporters)
ABCC6_1	0.372476	0.467561	0.410231	0.260785	0.362044	0.203949	0.404235	0.524112	0.516495	0.535497	0.583544	0.893836	0.510959	0.675941	0.438597	NT_187607.1	1807491	1881489	-	6480	ABCC6	GO:0005654;GO:0016328;GO:0042493;GO:0007601;GO:0016021;GO:0000166;GO:0042626;GO:0005789;GO:0015431;GO:0030643;GO:0005524;GO:0030505;;GO:0005215;GO:0016323;GO:0005783;GO:0042908;GO:0071716;GO:0022857;GO:0005886;GO:0008559;GO:0015867;GO:0006855;GO:0098656;GO:0055085;GO:0016887;GO:0016020;GO:0016324;GO:0050896;GO:0030504	-	-	Q	0RSH2;KOG0054;0V48M;09T9I;0UFWQ;1CPBJ;0DEMQ;12N3Q;1AXXY;16ARB	ATP binding cassette subfamily C member 6 [Source:HGNC Symbol;Acc:HGNC:57]	368	O95255	GO:0007601//visual perception;GO:0030643//cellular phosphate ion homeostasis;GO:0030505//inorganic diphosphate transport;GO:0042908//xenobiotic transport;GO:0071716//leukotriene transport;GO:0015867//ATP transport;GO:0006855//xenobiotic transmembrane transport;GO:0098656//anion transmembrane transport;GO:0055085//transmembrane transport;GO:0050896//response to stimulus;	GO:0005654//nucleoplasm;GO:0016328//lateral plasma membrane;GO:0016021//integral component of membrane;GO:0005789//endoplasmic reticulum membrane;GO:0016323//basolateral plasma membrane;GO:0005783//endoplasmic reticulum;GO:0005886//plasma membrane;GO:0016020//membrane;GO:0016324//apical plasma membrane;	GO:0000166//nucleotide binding;GO:0042626//ATPase-coupled transmembrane transporter activity;GO:0015431//ABC-type glutathione S-conjugate transporter activity;GO:0005524//ATP binding;GO:0005215//transporter activity;GO:0022857//transmembrane transporter activity;GO:0008559//ABC-type xenobiotic transporter activity;GO:0016887//ATP hydrolysis activity;GO:0030504//inorganic diphosphate transmembrane…	-
ABCC8	2.03591	2.11705	1.93101	1.96854	2.18183	2.05505	2.58235	2.48779	2.23429	2.55528	2.5821	2.83745	1.4056	1.33686	1.53512	NC_000011.10	17392498	17476849	-	8191	ABCC8	GO:0007565;GO:0071310;GO:1903818;GO:0032868;GO:0050796;GO:0008282;GO:1905075;GO:0005524;GO:0010989;GO:0042493;GO:0016021;GO:0006813;GO:0000166;GO:0044325;GO:0031004;GO:0043268;GO:1900721;GO:0055085;GO:0008281;GO:0001678;GO:0005515;GO:0060253;GO:0050768;GO:0016020;GO:1905604;GO:0032760;GO:0005886;GO:0098662;GO:0071805;;GO:0005739;GO:0030672;GO:0032496;GO:0061045;GO:0010043;GO:0042626;GO:0007613;GO…	K05032	-	Q	KOG0054;0V48M;09T9I;12N3Q;1CVRB;0DKW7;1AVSQ;0RVN7;16F90;0UJE8	ATP binding cassette subfamily C member 8 [Source:HGNC Symbol;Acc:HGNC:59]	6833	Q09428	GO:0007565//female pregnancy;GO:0071310//cellular response to organic substance;GO:1903818//positive regulation of voltage-gated potassium channel activity;GO:0032868//response to insulin;GO:0050796//regulation of insulin secretion;GO:1905075//positive regulation of tight junction disassembly;GO:0010989//negative regulation of low-density lipoprotein particle clearance;GO:0006813//potassium ion t…	GO:0008282//inward rectifying potassium channel;GO:0016021//integral component of membrane;GO:0031004//potassium ion-transporting ATPase complex;GO:0016020//membrane;GO:0005886//plasma membrane;GO:0005739//mitochondrion;GO:0030672//synaptic vesicle membrane;GO:0042383//sarcolemma;	GO:0005524//ATP binding;GO:0000166//nucleotide binding;GO:0044325//transmembrane transporter binding;GO:0008281//sulfonylurea receptor activity;GO:0005515//protein binding;GO:0042626//ATPase-coupled transmembrane transporter activity;GO:0016887//ATP hydrolysis activity;GO:0005267//potassium channel activity;GO:0015272//ATP-activated inward rectifier potassium channel activity;GO:0019829//ATPase-c…	ko04930(Type II diabetes mellitus);ko04911(Insulin secretion);ko02010(ABC transporters)
ABCC9	0.0778342	0.0617403	0.0636498	0	0.0293717	0.0740209	0.00696883	0.057066	0.015156	0.0175842	0	0.039011	0.0960948	0.00776861	0	NC_000012.12	21797389	21941863	-	9397	ABCC9	GO:1990573;GO:0008282;;GO:0015459;GO:1903779;GO:0005524;GO:0016021;GO:0051607;GO:0006813;GO:0005261;GO:0061337;GO:0000166;GO:0042626;GO:0044325;GO:0098655;GO:0031004;GO:0008281;GO:0055085;GO:0016887;GO:0016020;GO:0033198;GO:0005267;GO:0005886;GO:0150104;GO:0022857;GO:0098662;GO:0071805;GO:0015272;GO:0019829;GO:0030017	K05033	-	Q	KOG0054;0V48M;09T9I;12N3Q;0RXP7;1CVRB;0DKW7;1AVSQ;16F90;0UJE8	ATP binding cassette subfamily C member 9 [Source:HGNC Symbol;Acc:HGNC:60]	10060	O60706;A0A024RAV7	GO:1990573//potassium ion import across plasma membrane;GO:1903779//regulation of cardiac conduction;GO:0051607//defense response to virus;GO:0006813//potassium ion transport;GO:0061337//cardiac conduction;GO:0098655//cation transmembrane transport;GO:0055085//transmembrane transport;GO:0033198//response to ATP;GO:0150104//transport across blood-brain barrier;GO:0098662//inorganic cation transmem…	GO:0008282//inward rectifying potassium channel;GO:0016021//integral component of membrane;GO:0031004//potassium ion-transporting ATPase complex;GO:0016020//membrane;GO:0005886//plasma membrane;GO:0030017//sarcomere;	GO:0015459//potassium channel regulator activity;GO:0005524//ATP binding;GO:0005261//cation channel activity;GO:0000166//nucleotide binding;GO:0042626//ATPase-coupled transmembrane transporter activity;GO:0044325//transmembrane transporter binding;GO:0008281//sulfonylurea receptor activity;GO:0016887//ATP hydrolysis activity;GO:0005267//potassium channel activity;GO:0022857//transmembrane transpo…	ko02010(ABC transporters)
ABCD1	3.05897	3.3528	2.58347	4.62491	3.8293	4.13988	4.86318	4.66443	5.51737	8.5942	8.14453	10.6929	34.9016	33.9565	40.8457	NC_000023.11	153724851	153744755	+	3730	ABCD1	GO:0007031;GO:0019899;;GO:0005739;GO:0051900;GO:0031998;GO:0005829;GO:0005777;GO:0005764;GO:0042626;GO:0042760;GO:0043651;GO:0015919;GO:0031966;GO:0016887;GO:1990535;GO:0002082;GO:0055092;GO:0005324;GO:0005765;GO:0005783;GO:1900407;GO:0042802;GO:0005524;GO:0005737;GO:1900016;GO:0005789;GO:0005778;GO:0042758;GO:0015916;GO:0015910;GO:0033540;GO:0036113;GO:0000166;GO:0016021;GO:0005779;GO:0036109;GO…	K05675	-	I	169VG;0UFQI;0DEQ8;0RPRG;09TCZ;1AX1J;1CPDZ;0V4C2;KOG0064;12NB6	ATP binding cassette subfamily D member 1 [Source:HGNC Symbol;Acc:HGNC:61]	215	P33897	GO:0007031//peroxisome organization;GO:0051900//regulation of mitochondrial depolarization;GO:0031998//regulation of fatty acid beta-oxidation;GO:0042760//very long-chain fatty acid catabolic process;GO:0043651//linoleic acid metabolic process;GO:0015919//peroxisomal membrane transport;GO:1990535//neuron projection maintenance;GO:0002082//regulation of oxidative phosphorylation;GO:0055092//sterol…	GO:0005739//mitochondrion;GO:0005829//cytosol;GO:0005777//peroxisome;GO:0005764//lysosome;GO:0031966//mitochondrial membrane;GO:0005765//lysosomal membrane;GO:0005783//endoplasmic reticulum;GO:0005737//cytoplasm;GO:0005789//endoplasmic reticulum membrane;GO:0005778//peroxisomal membrane;GO:0016021//integral component of membrane;GO:0005779//integral component of peroxisomal membrane;GO:0048471//p…	GO:0019899//enzyme binding;GO:0042626//ATPase-coupled transmembrane transporter activity;GO:0016887//ATP hydrolysis activity;GO:0005324//long-chain fatty acid transporter activity;GO:0042802//identical protein binding;GO:0005524//ATP binding;GO:0000166//nucleotide binding;GO:0042803//protein homodimerization activity;GO:0005515//protein binding;GO:0043531//ADP binding;GO:0015607//ABC-type fatty-a…	ko04146(Peroxisome);ko02010(ABC transporters)
ABCD2	0.0454654	0.00572451	0.00295078	0.0187581	0.0183824	0.0432379	0.0319842	0.02381	0.0221327	0.00733678	0.028457	0.0358089	0.00334119	0.00972404	0.00382402	NC_000012.12	39530965	39651333	-	22522	ABCD2	GO:0005524;GO:0007031;GO:0005829;GO:0005778;GO:1900016;GO:0042626;GO:0000166;GO:0005777;GO:0015910;GO:0032000;GO:0042760;GO:0016021;GO:0006635;GO:0045046;GO:0042803;GO:1990535;GO:0005324;GO:0016020;GO:0016887;GO:0005515;GO:0055085;GO:0043217;GO:1903427;GO:0006869;GO:0000038;GO:2001280	K05676	-	I	0UFQI;0DEQ8;09TCZ;16ATU;1AY0J;0RW17;1CPDZ;0V4C2;KOG0064;12NB6	ATP binding cassette subfamily D member 2 [Source:HGNC Symbol;Acc:HGNC:66]	225	Q9UBJ2	GO:0007031//peroxisome organization;GO:1900016//negative regulation of cytokine production involved in inflammatory response;GO:0015910//long-chain fatty acid import into peroxisome;GO:0032000//positive regulation of fatty acid beta-oxidation;GO:0042760//very long-chain fatty acid catabolic process;GO:0006635//fatty acid beta-oxidation;GO:0045046//protein import into peroxisome membrane;GO:199053…	GO:0005829//cytosol;GO:0005778//peroxisomal membrane;GO:0005777//peroxisome;GO:0016021//integral component of membrane;GO:0016020//membrane;	GO:0005524//ATP binding;GO:0042626//ATPase-coupled transmembrane transporter activity;GO:0000166//nucleotide binding;GO:0042803//protein homodimerization activity;GO:0005324//long-chain fatty acid transporter activity;GO:0016887//ATP hydrolysis activity;GO:0005515//protein binding;	ko04146(Peroxisome);ko02010(ABC transporters)
ABCD3	5.47795	2.30973	3.27218	2.78327	5.40718	6.96218	2.69453	2.28637	2.58438	1.99896	2.14822	3.4235	8.8192	8.67379	7.58517	NC_000001.11	94418086	94518663	+	4326	ABCD3	GO:0005515;GO:0055085;GO:0016020;GO:0016887;GO:0005324;GO:0006635;GO:0045046;GO:0042803;GO:0043231;GO:0006869;GO:0005778;GO:0005829;GO:0014070;GO:0005739;GO:0005524;GO:0007031;GO:0043621;;GO:0006633;GO:0042493;GO:0016021;GO:0042760;GO:0005782;GO:0000166;GO:0042626;GO:0015910;GO:0005777	K05677	-	Q;I	1AXJW;09TCZ;1CXJB;0DNN0;0V4C2;0RXZZ;16AEB;KOG0064;0URXA;12NB6	ATP binding cassette subfamily D member 3 [Source:HGNC Symbol;Acc:HGNC:67]	5825	P28288	GO:0055085//transmembrane transport;GO:0006635//fatty acid beta-oxidation;GO:0045046//protein import into peroxisome membrane;GO:0006869//lipid transport;GO:0014070//response to organic cyclic compound;GO:0007031//peroxisome organization;GO:0006633//fatty acid biosynthetic process;GO:0042760//very long-chain fatty acid catabolic process;GO:0015910//long-chain fatty acid import into peroxisome;	GO:0016020//membrane;GO:0043231//intracellular membrane-bounded organelle;GO:0005778//peroxisomal membrane;GO:0005829//cytosol;GO:0005739//mitochondrion;GO:0016021//integral component of membrane;GO:0005782//peroxisomal matrix;GO:0005777//peroxisome;	GO:0005515//protein binding;GO:0016887//ATP hydrolysis activity;GO:0005324//long-chain fatty acid transporter activity;GO:0042803//protein homodimerization activity;GO:0005524//ATP binding;GO:0043621//protein self-association;GO:0000166//nucleotide binding;GO:0042626//ATPase-coupled transmembrane transporter activity;	ko04146(Peroxisome);ko02010(ABC transporters)
ABCD4	37.7942	36.8477	37.4314	37.1117	38.6775	36.7813	44.7478	42.7375	40.4063	54.1174	52.0581	48.3309	59.1226	57.7151	63.5762	NC_000014.9	74285269	74303062	-	4064	ABCD4	GO:0042760;GO:0016021;GO:0005783;GO:0043190;GO:0005777;GO:0015910;GO:0000166;GO:0042626;GO:0005764;GO:0005765;GO:1990830;GO:0009235;GO:0005324;GO:0016887;GO:0016020;GO:0055085;GO:0005778;GO:0005515;GO:0005789;;GO:0007031;GO:0006635;GO:0005524	K05678	-	Q;I	0UGYS;0RPAB;12PQF;0DHF2;09W5Q;16BQ7;1AU1A;KOG0060;0V741;1CQ60	ATP binding cassette subfamily D member 4 [Source:HGNC Symbol;Acc:HGNC:68]	5826	O14678;A0A024R6B9	GO:0042760//very long-chain fatty acid catabolic process;GO:0015910//long-chain fatty acid import into peroxisome;GO:1990830//cellular response to leukemia inhibitory factor;GO:0009235//cobalamin metabolic process;GO:0055085//transmembrane transport;GO:0007031//peroxisome organization;GO:0006635//fatty acid beta-oxidation;	GO:0016021//integral component of membrane;GO:0005783//endoplasmic reticulum;GO:0043190//ATP-binding cassette (ABC) transporter complex;GO:0005777//peroxisome;GO:0005764//lysosome;GO:0005765//lysosomal membrane;GO:0016020//membrane;GO:0005778//peroxisomal membrane;GO:0005789//endoplasmic reticulum membrane;	GO:0000166//nucleotide binding;GO:0042626//ATPase-coupled transmembrane transporter activity;GO:0005324//long-chain fatty acid transporter activity;GO:0016887//ATP hydrolysis activity;GO:0005515//protein binding;GO:0005524//ATP binding;	ko04146(Peroxisome);ko02010(ABC transporters)
ABCE1	14.8088	5.40652	8.15544	5.32572	11.4677	13.6896	4.17817	3.7709	4.45179	2.72068	2.93496	2.98022	9.4087	9.4656	9.21734	NC_000004.12	145098311	145129524	+	3887	ABCE1	GO:0005506;GO:0005829;GO:0005737;GO:0051539;GO:0005524;GO:0005739;GO:0060338;GO:0005852;;GO:0051607;GO:0016032;GO:0051536;GO:0046872;GO:0043024;GO:0006417;GO:0006415;GO:0000166;GO:0042626;GO:0005515;GO:0055085;GO:0006413;GO:0016887;GO:0016020;GO:0060698;GO:0000054;GO:0060702;GO:0005759	K06174	-	A	12P20;1CRR1;KOG0063;0V6R4;0RQ9J;09VS6;1B2JB;0UJ0V;16FD7;0DH0Q	ATP binding cassette subfamily E member 1 [Source:HGNC Symbol;Acc:HGNC:69]	6059	P61221	GO:0060338//regulation of type I interferon-mediated signaling pathway;GO:0051607//defense response to virus;GO:0016032//viral process;GO:0006417//regulation of translation;GO:0006415//translational termination;GO:0055085//transmembrane transport;GO:0006413//translational initiation;GO:0000054//ribosomal subunit export from nucleus;GO:0060702//negative regulation of endoribonuclease activity;	GO:0005829//cytosol;GO:0005737//cytoplasm;GO:0005739//mitochondrion;GO:0005852//eukaryotic translation initiation factor 3 complex;GO:0016020//membrane;GO:0005759//mitochondrial matrix;	GO:0005506//iron ion binding;GO:0051539//4 iron, 4 sulfur cluster binding;GO:0005524//ATP binding;GO:0051536//iron-sulfur cluster binding;GO:0046872//metal ion binding;GO:0043024//ribosomal small subunit binding;GO:0000166//nucleotide binding;GO:0042626//ATPase-coupled transmembrane transporter activity;GO:0005515//protein binding;GO:0016887//ATP hydrolysis activity;GO:0060698//endoribonuclease i…	-
ABCF1	0	0.132524	0.0780704	0.103395	0.0607942	0.122568	0.0769294	0.0524963	0.0627404	0.0647045	0.0752903	0.0861289	0.0220999	0.0643186	0	NC_000006.12	30571442	30591522	+	3405	ABCF1	GO:0005737;GO:0005635;GO:0005634;GO:0006954;GO:0043022;GO:0016020;GO:0005829;GO:0016887;GO:0006412;GO:0055085;GO:0005515;GO:0006413;;GO:0008494;GO:0005524;GO:0005840;GO:0005654;GO:0045727;GO:0042788;GO:0003723;GO:0042626;GO:0000166;GO:0008135	K06184	-	J	0V6VI;0RX99;0UHJD;09YC5;12PCQ;1AT65;0DJS0;1662K;KOG0066;1CUJ2	ATP binding cassette subfamily F member 1 [Source:HGNC Symbol;Acc:HGNC:70]	23	Q8NE71;A0A1U9X609	GO:0006954//inflammatory response;GO:0006412//translation;GO:0055085//transmembrane transport;GO:0006413//translational initiation;GO:0045727//positive regulation of translation;	GO:0005737//cytoplasm;GO:0005635//nuclear envelope;GO:0005634//nucleus;GO:0016020//membrane;GO:0005829//cytosol;GO:0005840//ribosome;GO:0005654//nucleoplasm;GO:0042788//polysomal ribosome;	GO:0043022//ribosome binding;GO:0016887//ATP hydrolysis activity;GO:0005515//protein binding;GO:0008494//translation activator activity;GO:0005524//ATP binding;GO:0003723//RNA binding;GO:0042626//ATPase-coupled transmembrane transporter activity;GO:0000166//nucleotide binding;GO:0008135//translation factor activity, RNA binding;	-
ABCF1_1	0.0214804	0.0378641	0.0390352	0.020679	0.0202647	0.020428	0.0192323	0	0	0	0	0.0430644	0	0.0214395	0	NT_113891.3	2051164	2071240	+	3405	ABCF1	GO:0005737;GO:0005635;GO:0005634;GO:0006954;GO:0043022;GO:0016020;GO:0005829;GO:0016887;GO:0006412;GO:0055085;GO:0005515;GO:0006413;;GO:0008494;GO:0005524;GO:0005840;GO:0005654;GO:0045727;GO:0042788;GO:0003723;GO:0042626;GO:0000166;GO:0008135	-	-	J	0V6VI;0RX99;0UHJD;09YC5;12PCQ;1AT65;0DJS0;1662K;KOG0066;1CUJ2	ATP binding cassette subfamily F member 1 [Source:HGNC Symbol;Acc:HGNC:70]	23	Q8NE71;A0A1U9X609	GO:0006954//inflammatory response;GO:0006412//translation;GO:0055085//transmembrane transport;GO:0006413//translational initiation;GO:0045727//positive regulation of translation;	GO:0005737//cytoplasm;GO:0005635//nuclear envelope;GO:0005634//nucleus;GO:0016020//membrane;GO:0005829//cytosol;GO:0005840//ribosome;GO:0005654//nucleoplasm;GO:0042788//polysomal ribosome;	GO:0043022//ribosome binding;GO:0016887//ATP hydrolysis activity;GO:0005515//protein binding;GO:0008494//translation activator activity;GO:0005524//ATP binding;GO:0003723//RNA binding;GO:0042626//ATPase-coupled transmembrane transporter activity;GO:0000166//nucleotide binding;GO:0008135//translation factor activity, RNA binding;	-
ABCF1_2	0.0214804	0.0189321	0.0195176	0.020679	0.0607942	0.020428	0	0.0174988	0	0	0.0376452	0.0430644	0	0.0214395	0.0252936	NT_167245.2	1827269	1847349	+	3405	ABCF1	GO:0005737;GO:0005635;GO:0005634;GO:0006954;GO:0043022;GO:0016020;GO:0005829;GO:0016887;GO:0006412;GO:0055085;GO:0005515;GO:0006413;;GO:0008494;GO:0005524;GO:0005840;GO:0005654;GO:0045727;GO:0042788;GO:0003723;GO:0042626;GO:0000166;GO:0008135	-	-	J	0V6VI;0RX99;0UHJD;09YC5;12PCQ;1AT65;0DJS0;1662K;KOG0066;1CUJ2	ATP binding cassette subfamily F member 1 [Source:HGNC Symbol;Acc:HGNC:70]	23	Q8NE71;A0A1U9X609	GO:0006954//inflammatory response;GO:0006412//translation;GO:0055085//transmembrane transport;GO:0006413//translational initiation;GO:0045727//positive regulation of translation;	GO:0005737//cytoplasm;GO:0005635//nuclear envelope;GO:0005634//nucleus;GO:0016020//membrane;GO:0005829//cytosol;GO:0005840//ribosome;GO:0005654//nucleoplasm;GO:0042788//polysomal ribosome;	GO:0043022//ribosome binding;GO:0016887//ATP hydrolysis activity;GO:0005515//protein binding;GO:0008494//translation activator activity;GO:0005524//ATP binding;GO:0003723//RNA binding;GO:0042626//ATPase-coupled transmembrane transporter activity;GO:0000166//nucleotide binding;GO:0008135//translation factor activity, RNA binding;	-
ABCF1_3	0.0644412	0.208253	0.0585528	0.165432	0.202647	0.10214	0.173091	0.069995	0.125481	0.0808806	0.150581	0.107661	0.0441999	0.0857581	0.252936	NT_167246.2	1881671	1901751	+	3405	ABCF1	GO:0005737;GO:0005635;GO:0005634;GO:0006954;GO:0043022;GO:0016020;GO:0005829;GO:0016887;GO:0006412;GO:0055085;GO:0005515;GO:0006413;;GO:0008494;GO:0005524;GO:0005840;GO:0005654;GO:0045727;GO:0042788;GO:0003723;GO:0042626;GO:0000166;GO:0008135	-	-	J	0V6VI;0RX99;0UHJD;09YC5;12PCQ;1AT65;0DJS0;1662K;KOG0066;1CUJ2	ATP binding cassette subfamily F member 1 [Source:HGNC Symbol;Acc:HGNC:70]	23	Q8NE71;A0A1U9X609	GO:0006954//inflammatory response;GO:0006412//translation;GO:0055085//transmembrane transport;GO:0006413//translational initiation;GO:0045727//positive regulation of translation;	GO:0005737//cytoplasm;GO:0005635//nuclear envelope;GO:0005634//nucleus;GO:0016020//membrane;GO:0005829//cytosol;GO:0005840//ribosome;GO:0005654//nucleoplasm;GO:0042788//polysomal ribosome;	GO:0043022//ribosome binding;GO:0016887//ATP hydrolysis activity;GO:0005515//protein binding;GO:0008494//translation activator activity;GO:0005524//ATP binding;GO:0003723//RNA binding;GO:0042626//ATPase-coupled transmembrane transporter activity;GO:0000166//nucleotide binding;GO:0008135//translation factor activity, RNA binding;	-
ABCF1_4	0.236285	0.473302	0.448905	0.227468	0.182383	0.163424	0.538506	0.122491	0.418269	0.226466	0.112936	0.129193	0.309399	0.192956	0.151761	NT_167247.2	1915488	1935568	+	3405	ABCF1	GO:0005737;GO:0005635;GO:0005634;GO:0006954;GO:0043022;GO:0016020;GO:0005829;GO:0016887;GO:0006412;GO:0055085;GO:0005515;GO:0006413;;GO:0008494;GO:0005524;GO:0005840;GO:0005654;GO:0045727;GO:0042788;GO:0003723;GO:0042626;GO:0000166;GO:0008135	-	-	J	0V6VI;0RX99;0UHJD;09YC5;12PCQ;1AT65;0DJS0;1662K;KOG0066;1CUJ2	ATP binding cassette subfamily F member 1 [Source:HGNC Symbol;Acc:HGNC:70]	23	Q8NE71;A0A1U9X609	GO:0006954//inflammatory response;GO:0006412//translation;GO:0055085//transmembrane transport;GO:0006413//translational initiation;GO:0045727//positive regulation of translation;	GO:0005737//cytoplasm;GO:0005635//nuclear envelope;GO:0005634//nucleus;GO:0016020//membrane;GO:0005829//cytosol;GO:0005840//ribosome;GO:0005654//nucleoplasm;GO:0042788//polysomal ribosome;	GO:0043022//ribosome binding;GO:0016887//ATP hydrolysis activity;GO:0005515//protein binding;GO:0008494//translation activator activity;GO:0005524//ATP binding;GO:0003723//RNA binding;GO:0042626//ATPase-coupled transmembrane transporter activity;GO:0000166//nucleotide binding;GO:0008135//translation factor activity, RNA binding;	-
ABCF1_5	0.0859216	0.0378641	0.0780704	0.144753	0.3445	0.0817122	0	0.0174988	0.0209135	0.0647045	0.0376452	0.0861289	0.0441999	0.0643186	0.0758807	NT_167248.2	1826529	1846605	+	3405	ABCF1	GO:0005737;GO:0005635;GO:0005634;GO:0006954;GO:0043022;GO:0016020;GO:0005829;GO:0016887;GO:0006412;GO:0055085;GO:0005515;GO:0006413;;GO:0008494;GO:0005524;GO:0005840;GO:0005654;GO:0045727;GO:0042788;GO:0003723;GO:0042626;GO:0000166;GO:0008135	-	-	J	0V6VI;0RX99;0UHJD;09YC5;12PCQ;1AT65;0DJS0;1662K;KOG0066;1CUJ2	ATP binding cassette subfamily F member 1 [Source:HGNC Symbol;Acc:HGNC:70]	23	Q8NE71;A0A1U9X609	GO:0006954//inflammatory response;GO:0006412//translation;GO:0055085//transmembrane transport;GO:0006413//translational initiation;GO:0045727//positive regulation of translation;	GO:0005737//cytoplasm;GO:0005635//nuclear envelope;GO:0005634//nucleus;GO:0016020//membrane;GO:0005829//cytosol;GO:0005840//ribosome;GO:0005654//nucleoplasm;GO:0042788//polysomal ribosome;	GO:0043022//ribosome binding;GO:0016887//ATP hydrolysis activity;GO:0005515//protein binding;GO:0008494//translation activator activity;GO:0005524//ATP binding;GO:0003723//RNA binding;GO:0042626//ATPase-coupled transmembrane transporter activity;GO:0000166//nucleotide binding;GO:0008135//translation factor activity, RNA binding;	-
ABCF1_6	0	0.0378641	0.0585528	0.020679	0.162118	0.020428	0.0192323	0.0524963	0.0627404	0.0323522	0.0564678	0.0645966	0.0883997	0.0643186	0.0758807	NT_167249.2	1872199	1892278	+	3405	ABCF1	GO:0005737;GO:0005635;GO:0005634;GO:0006954;GO:0043022;GO:0016020;GO:0005829;GO:0016887;GO:0006412;GO:0055085;GO:0005515;GO:0006413;;GO:0008494;GO:0005524;GO:0005840;GO:0005654;GO:0045727;GO:0042788;GO:0003723;GO:0042626;GO:0000166;GO:0008135	-	-	J	0V6VI;0RX99;0UHJD;09YC5;12PCQ;1AT65;0DJS0;1662K;KOG0066;1CUJ2	ATP binding cassette subfamily F member 1 [Source:HGNC Symbol;Acc:HGNC:70]	23	Q8NE71;A0A1U9X609	GO:0006954//inflammatory response;GO:0006412//translation;GO:0055085//transmembrane transport;GO:0006413//translational initiation;GO:0045727//positive regulation of translation;	GO:0005737//cytoplasm;GO:0005635//nuclear envelope;GO:0005634//nucleus;GO:0016020//membrane;GO:0005829//cytosol;GO:0005840//ribosome;GO:0005654//nucleoplasm;GO:0042788//polysomal ribosome;	GO:0043022//ribosome binding;GO:0016887//ATP hydrolysis activity;GO:0005515//protein binding;GO:0008494//translation activator activity;GO:0005524//ATP binding;GO:0003723//RNA binding;GO:0042626//ATPase-coupled transmembrane transporter activity;GO:0000166//nucleotide binding;GO:0008135//translation factor activity, RNA binding;	-
ABCF2	3.9422	4.71338	3.74346	7.41914	6.06639	7.28302	6.55295	5.58058	5.97745	4.75727	4.67197	5.31214	16.5561	17.5933	16.7607	NC_000007.14	151211484	151227205	-	4527	ABCF2	GO:0055085;GO:0016887;GO:0016020;;GO:0005524;GO:0042626;GO:0000166	K06185	-	-	-	ATP binding cassette subfamily F member 2 [Source:HGNC Symbol;Acc:HGNC:71]	10061	Q9UG63;A0A090N7X1	GO:0055085//transmembrane transport;	GO:0016020//membrane;	GO:0016887//ATP hydrolysis activity;GO:0005524//ATP binding;GO:0042626//ATPase-coupled transmembrane transporter activity;GO:0000166//nucleotide binding;	ko05130(Pathogenic Escherichia coli infection)
ABCF2-H2BE1	0.0315807	0.0556681	0	0.0304023	0.297933	0.0600669	0.0848266	0	0.245977	0.0237822	0.0830193	0.0316568	0.844778	0.914096	0.892483	NC_000007.14	151207837	151227205	-	2316	ABCF2-H2BE1	GO:0005524;GO:0042626;GO:0000166;GO:0055085;GO:0016020;GO:0016887	-	-	S;J	0UIRX;09VK9;1CQ5R;1691W;0V6JE;KOG0927;12PCQ;0RQ4M;1AU19;0DFG0	ABCF2-H2BE1 readthrough [Source:HGNC Symbol;Acc:HGNC:54751]	114483834	Q9UG63;A0A090N7Y2	GO:0055085//transmembrane transport;	GO:0016020//membrane;	GO:0005524//ATP binding;GO:0042626//ATPase-coupled transmembrane transporter activity;GO:0000166//nucleotide binding;GO:0016887//ATP hydrolysis activity;	-
ABCF3	16.8293	21.9778	20.2566	23.5612	25.8483	21.665	25.8637	28.6108	24.7775	23.2799	22.5476	24.7905	34.8405	37.1281	38.4555	NC_000003.12	184186160	184194012	+	2851	ABCF3	GO:0055085;GO:0051607;GO:0005515;GO:0045296;GO:0016887;GO:0016020;;GO:0005524;GO:0042626;GO:0000166	K06158	-	F;S;J;E	16G58;0V6VI;1B3DN;KOG0927;12PCQ;0RMHM;0UJ6V;09VX3;0DH57;1CRVH	ATP binding cassette subfamily F member 3 [Source:HGNC Symbol;Acc:HGNC:72]	55324	Q9NUQ8;A0A0S2Z5L1	GO:0055085//transmembrane transport;GO:0051607//defense response to virus;	GO:0016020//membrane;	GO:0005515//protein binding;GO:0045296//cadherin binding;GO:0016887//ATP hydrolysis activity;GO:0005524//ATP binding;GO:0042626//ATPase-coupled transmembrane transporter activity;GO:0000166//nucleotide binding;	-
ABCG1	2.53373	2.91206	2.66663	2.62305	2.64258	2.65177	2.71885	3.00276	2.73957	2.78059	2.63303	2.88444	0.438834	0.317702	0.277362	NC_000021.9	42199689	42304387	+	11489	ABCG1	GO:0055091;GO:0005739;GO:0050714;GO:0034041;GO:0032367;GO:0042626;GO:1902004;GO:0019534;GO:0005543;GO:0034374;GO:1904411;GO:0033700;GO:0009897;GO:0005768;GO:0090554;GO:1901998;GO:0016887;GO:0008203;GO:0015485;GO:0010888;GO:0000139;GO:0140328;GO:0010875;GO:0005783;GO:0034375;GO:0120020;GO:0034436;GO:0005524;GO:0033993;GO:0035774;GO:0005789;GO:0000166;GO:0033344;GO:0016021;GO:0030301;GO:0010872;GO:…	K05679	-	Q	1CQPJ;09T5C;16J5S;0DG03;1ASA6;0RUPR;12NWX;0UMAD;KOG0061;0V442	ATP binding cassette subfamily G member 1 [Source:HGNC Symbol;Acc:HGNC:73]	9619	P45844	GO:0055091//phospholipid homeostasis;GO:0050714//positive regulation of protein secretion;GO:0032367//intracellular cholesterol transport;GO:1902004//positive regulation of amyloid-beta formation;GO:0034374//low-density lipoprotein particle remodeling;GO:1904411//positive regulation of secretory granule organization;GO:0033700//phospholipid efflux;GO:1901998//toxin transport;GO:0008203//cholester…	GO:0005739//mitochondrion;GO:0009897//external side of plasma membrane;GO:0005768//endosome;GO:0000139//Golgi membrane;GO:0005783//endoplasmic reticulum;GO:0005789//endoplasmic reticulum membrane;GO:0016021//integral component of membrane;GO:0055037//recycling endosome;GO:0016020//membrane;GO:0005886//plasma membrane;GO:0005794//Golgi apparatus;	GO:0034041//ABC-type sterol transporter activity;GO:0042626//ATPase-coupled transmembrane transporter activity;GO:0019534//toxin transmembrane transporter activity;GO:0005543//phospholipid binding;GO:0090554//phosphatidylcholine floppase activity;GO:0016887//ATP hydrolysis activity;GO:0015485//cholesterol binding;GO:0140328//floppase activity;GO:0120020//cholesterol transfer activity;GO:0005524//…	ko05417(Lipid and atherosclerosis);ko02010(ABC transporters)
ABCG2	0.618722	0.243653	0.34688	0.418213	0.447093	0.463216	0.247518	0.150138	0.256337	0.277579	0.230709	0.263921	0.176072	0.249645	0.0155012	NC_000004.12	88090264	88231626	-	5556	ABCG2	GO:0015711;GO:0042908;GO:0150104;GO:0005886;GO:0098591;GO:0008559;GO:0070633;GO:0032217;GO:0005515;GO:0055085;GO:0032218;GO:0016020;GO:0015143;GO:0031966;GO:0016324;GO:0031526;GO:0097744;GO:0042803;GO:0045121;GO:0005654;GO:0016021;GO:1990748;GO:0042910;GO:0006879;GO:0006783;GO:0042626;GO:0000166;GO:1990962;GO:0015225;GO:0140115;GO:0015878;GO:0042167;GO:0046415;GO:0015562;GO:0005524;GO:0005739;GO:…	K05681	-	Q	13BEB;1DENG;0V2RN;1BAQC;0S2HU;0IN8P;16NHD;0B3EB;0WFT8;0E7N7	ATP binding cassette subfamily G member 2 (Junior blood group) [Source:HGNC Symbol;Acc:HGNC:74]	9429	Q9UNQ0;A1LUE4	GO:0015711//organic anion transport;GO:0042908//xenobiotic transport;GO:0150104//transport across blood-brain barrier;GO:0070633//transepithelial transport;GO:0055085//transmembrane transport;GO:0032218//riboflavin transport;GO:0097744//urate salt excretion;GO:1990748//cellular detoxification;GO:0006879//cellular iron ion homeostasis;GO:0006783//heme biosynthetic process;GO:1990962//xenobiotic tr…	GO:0005886//plasma membrane;GO:0098591//external side of apical plasma membrane;GO:0016020//membrane;GO:0031966//mitochondrial membrane;GO:0016324//apical plasma membrane;GO:0031526//brush border membrane;GO:0045121//membrane raft;GO:0005654//nucleoplasm;GO:0016021//integral component of membrane;GO:0005739//mitochondrion;	GO:0008559//ABC-type xenobiotic transporter activity;GO:0032217//riboflavin transmembrane transporter activity;GO:0005515//protein binding;GO:0015143//urate transmembrane transporter activity;GO:0042803//protein homodimerization activity;GO:0042910//xenobiotic transmembrane transporter activity;GO:0042626//ATPase-coupled transmembrane transporter activity;GO:0000166//nucleotide binding;GO:0015225…	ko04976(Bile secretion);ko02010(ABC transporters);ko01523(Antifolate resistance)
ABCG4	3.94964	5.07241	4.1307	4.98175	4.06069	4.15474	5.13843	5.30563	5.58759	6.61636	6.80886	8.50008	4.8265	4.16738	5.42906	NC_000011.10	119149052	119162666	+	4537	ABCG4	GO:0000166;GO:0046982;GO:0042626;GO:0006869;GO:0005886;GO:0016021;GO:0033344;GO:0005524;GO:0010008;GO:0042803;GO:0042802;;GO:0016020;GO:0016887;GO:0005515;GO:0055085;GO:1990830	K05680	-	-	-	ATP binding cassette subfamily G member 4 [Source:HGNC Symbol;Acc:HGNC:13884]	64137	Q9H172	GO:0006869//lipid transport;GO:0033344//cholesterol efflux;GO:0055085//transmembrane transport;GO:1990830//cellular response to leukemia inhibitory factor;	GO:0005886//plasma membrane;GO:0016021//integral component of membrane;GO:0010008//endosome membrane;GO:0016020//membrane;	GO:0000166//nucleotide binding;GO:0046982//protein heterodimerization activity;GO:0042626//ATPase-coupled transmembrane transporter activity;GO:0005524//ATP binding;GO:0042803//protein homodimerization activity;GO:0042802//identical protein binding;GO:0016887//ATP hydrolysis activity;GO:0005515//protein binding;	ko02010(ABC transporters)
ABCG5	0.0902527	0.0159091	0.0984069	0.0173771	0.136232	0.0343324	0.0484843	0	0.0351482	0	0.0632684	0.0180941	0.0742846	0.0360324	0.0637645	NC_000002.12	43806154	43838840	-	4052	ABCG5	GO:0006869;GO:0046982;GO:0010949;GO:0120009;GO:0005886;GO:0042632;GO:0007588;GO:0016324;GO:0005887;GO:0010212;GO:0031667;GO:0030522;GO:0055085;GO:0005515;GO:0016020;GO:0016887;GO:0070328;GO:0030299;GO:0000166;GO:0042626;GO:0033344;GO:0046872;GO:0042493;GO:0016021;GO:0007584;GO:0043190;GO:0045796;GO:0045177;GO:0038183;GO:0120020;;GO:0014850;GO:0005524;GO:0043235;GO:0015918	K05683	-	-	-	ATP binding cassette subfamily G member 5 [Source:HGNC Symbol;Acc:HGNC:13886]	64240	Q9H222	GO:0006869//lipid transport;GO:0010949//negative regulation of intestinal phytosterol absorption;GO:0120009//intermembrane lipid transfer;GO:0042632//cholesterol homeostasis;GO:0007588//excretion;GO:0010212//response to ionizing radiation;GO:0031667//response to nutrient levels;GO:0030522//intracellular receptor signaling pathway;GO:0055085//transmembrane transport;GO:0070328//triglyceride homeos…	GO:0005886//plasma membrane;GO:0016324//apical plasma membrane;GO:0005887//integral component of plasma membrane;GO:0016020//membrane;GO:0016021//integral component of membrane;GO:0043190//ATP-binding cassette (ABC) transporter complex;GO:0045177//apical part of cell;GO:0043235//receptor complex;	GO:0046982//protein heterodimerization activity;GO:0005515//protein binding;GO:0016887//ATP hydrolysis activity;GO:0000166//nucleotide binding;GO:0042626//ATPase-coupled transmembrane transporter activity;GO:0046872//metal ion binding;GO:0120020//cholesterol transfer activity;GO:0005524//ATP binding;	ko04979(Cholesterol metabolism);ko04976(Bile secretion);ko04975(Fat digestion and absorption);ko02010(ABC transporters)
ABCG8	0	0	0.00841234	0	0.00873435	0.0176095	0.0165788	0	0.0180279	0	0	0	0.028576	0	0	NC_000002.12	43831942	43882988	+	7900	ABCG8	GO:0015914;GO:0006869;GO:0046982;GO:0010949;GO:0120009;GO:0005886;GO:0042632;GO:0007588;GO:0016324;GO:0005887;GO:0031667;GO:0055085;GO:0005515;GO:0030522;GO:0055092;GO:0016887;GO:0016020;GO:0070328;GO:0030299;GO:0000166;GO:0042626;GO:0046872;GO:0033344;GO:0042493;GO:0016021;GO:0007584;GO:0043190;GO:0045796;GO:0038183;GO:0014850;;GO:0120020;GO:0005524;GO:0043235;GO:0015918	K05684	-	Q	0UQVD;0RVW3;0DM5I;1CYH4;0VD9Z;16C3M;12NWX;0A2EB;1B0PA;KOG0061	ATP binding cassette subfamily G member 8 [Source:HGNC Symbol;Acc:HGNC:13887]	64241	Q9H221	GO:0015914//phospholipid transport;GO:0006869//lipid transport;GO:0010949//negative regulation of intestinal phytosterol absorption;GO:0120009//intermembrane lipid transfer;GO:0042632//cholesterol homeostasis;GO:0007588//excretion;GO:0031667//response to nutrient levels;GO:0055085//transmembrane transport;GO:0030522//intracellular receptor signaling pathway;GO:0055092//sterol homeostasis;GO:00703…	GO:0005886//plasma membrane;GO:0016324//apical plasma membrane;GO:0005887//integral component of plasma membrane;GO:0016020//membrane;GO:0016021//integral component of membrane;GO:0043190//ATP-binding cassette (ABC) transporter complex;GO:0043235//receptor complex;	GO:0046982//protein heterodimerization activity;GO:0005515//protein binding;GO:0016887//ATP hydrolysis activity;GO:0000166//nucleotide binding;GO:0042626//ATPase-coupled transmembrane transporter activity;GO:0046872//metal ion binding;GO:0120020//cholesterol transfer activity;GO:0005524//ATP binding;	ko04979(Cholesterol metabolism);ko04976(Bile secretion);ko04975(Fat digestion and absorption);ko02010(ABC transporters)
ABHD1	4.01179	4.35433	4.62401	5.36403	4.69588	3.92122	5.82025	5.50744	5.1717	4.97927	5.0778	4.84065	3.0574	3.74462	4.15532	NC_000002.12	27123780	27131114	+	1969	ABHD1	GO:0016021;GO:0034338;GO:0003674;GO:0052689;GO:0044255;GO:0016787;GO:0005515;GO:0051792;GO:0051793;GO:0016020;;GO:0008150;GO:0047372;GO:0008126	K13696	-	S;U	16FWU;12T7U;0DEPN;0UIVM;09TCE;1CPDD;KOG1838;0RVFM;0V4BK;1AUCE	abhydrolase domain containing 1 [Source:HGNC Symbol;Acc:HGNC:17553]	84696	Q96SE0;A0A140VJD1	GO:0044255//cellular lipid metabolic process;GO:0051792//medium-chain fatty acid biosynthetic process;GO:0051793//medium-chain fatty acid catabolic process;GO:0008150//biological_process;	GO:0016021//integral component of membrane;GO:0016020//membrane;	GO:0034338//short-chain carboxylesterase activity;GO:0003674//molecular_function;GO:0052689//carboxylic ester hydrolase activity;GO:0016787//hydrolase activity;GO:0005515//protein binding;GO:0047372//acylglycerol lipase activity;GO:0008126//acetylesterase activity;	-
ABHD10	17.7526	13.6967	17.1479	10.78	13.656	14.6751	9.39009	9.38915	10.6098	13.4511	14.8381	15.5505	27.6779	25.7605	28.1722	NC_000003.12	111979026	111993368	+	2678	ABHD10	GO:0005829;GO:0008474;GO:0016787;GO:0005739;GO:0052695;;GO:0102390;GO:0004553;GO:0019391;GO:0002084;GO:0018215;GO:0005759	K13702	EC:3.1.1.93	S;C	09WSE;1CXNK;1688D;12QUT;1B1DR;0IHI0;0UTPH;0VBZH;0DNR7;0RSUJ	abhydrolase domain containing 10, depalmitoylase [Source:HGNC Symbol;Acc:HGNC:25656]	55347	Q9NUJ1	GO:0052695//cellular glucuronidation;GO:0019391//glucuronoside catabolic process;GO:0002084//protein depalmitoylation;GO:0018215//protein phosphopantetheinylation;	GO:0005829//cytosol;GO:0005739//mitochondrion;GO:0005759//mitochondrial matrix;	GO:0008474//palmitoyl-(protein) hydrolase activity;GO:0016787//hydrolase activity;GO:0102390//mycophenolic acid acyl-glucuronide esterase activity;GO:0004553//hydrolase activity, hydrolyzing O-glycosyl compounds;	-
ABHD11	10.6978	12.6799	11.4267	17.1752	17.1475	15.6592	14.8327	15.1895	15.7375	18.6124	18.2193	16.5392	11.8689	11.146	10.3855	NC_000007.14	73736094	73738866	-	2181	ABHD11	GO:0005515;GO:0003674;GO:0016787;GO:0005739;;GO:0005575;GO:0008150	K13703	-	S;J	0RTC2;KOG2382;12T72;1CZB6;0VDHT;16C7D;0UR16;0A2MW;0DQ9D;1B43C	abhydrolase domain containing 11 [Source:HGNC Symbol;Acc:HGNC:16407]	83451	Q8NFV4	GO:0008150//biological_process;	GO:0005739//mitochondrion;GO:0005575//cellular_component;	GO:0005515//protein binding;GO:0003674//molecular_function;GO:0016787//hydrolase activity;	-
ABHD12	19.279	20.977	21.2194	25.3202	21.3129	20.7759	22.0363	21.6016	21.318	21.977	22.278	22.0151	16.9381	17.0602	15.4853	NC_000020.11	25294743	25390835	-	4416	ABHD12	GO:0006660;GO:0004620;GO:0016021;GO:0010996;GO:0052651;GO:0018215;GO:0002084;GO:0005737;GO:0016787;GO:0005789;;GO:0004622;GO:0006629;GO:0007628;GO:0047372;GO:0005886;GO:0005783;GO:0046475;GO:0046464;GO:0032281;GO:0008474;GO:0032839;GO:0016020;GO:0050727;GO:0009395	K13704	EC:3.1.1.23	S;O	1CTJR;16DK5;0V8EX;0DIUE;0RS9H;09XGV;12P7B;KOG1552;0UPI7;1AZ6A	abhydrolase domain containing 12, lysophospholipase [Source:HGNC Symbol;Acc:HGNC:15868]	26090	Q8N2K0	GO:0006660//phosphatidylserine catabolic process;GO:0010996//response to auditory stimulus;GO:0052651//monoacylglycerol catabolic process;GO:0018215//protein phosphopantetheinylation;GO:0002084//protein depalmitoylation;GO:0006629//lipid metabolic process;GO:0007628//adult walking behavior;GO:0046475//glycerophospholipid catabolic process;GO:0046464//acylglycerol catabolic process;GO:0050727//reg…	GO:0016021//integral component of membrane;GO:0005737//cytoplasm;GO:0005789//endoplasmic reticulum membrane;GO:0005886//plasma membrane;GO:0005783//endoplasmic reticulum;GO:0032281//AMPA glutamate receptor complex;GO:0032839//dendrite cytoplasm;GO:0016020//membrane;	GO:0004620//phospholipase activity;GO:0016787//hydrolase activity;GO:0004622//lysophospholipase activity;GO:0047372//acylglycerol lipase activity;GO:0008474//palmitoyl-(protein) hydrolase activity;	-
ABHD12B	0.797796	0.226012	0.62134	0.246867	0.376322	0.460646	0.280618	0.18569	0.0832221	0.0214568	0.174771	0.19993	0.117258	0.255946	0.301956	NC_000014.9	50872053	50904970	+	2567	ABHD12B	GO:0004622;;GO:0047372;GO:0016787;GO:0005789;GO:0005515;GO:0016020;GO:0008474;GO:0018215;GO:0052651;GO:0006660;GO:0098734	K13705	EC:3.-.-.-	S;O	1CTJR;16BHZ;0V8EX;0UMTF;0DIUE;0RSNP;09XGV;12P7B;1AYQT;KOG1552	abhydrolase domain containing 12B [Source:HGNC Symbol;Acc:HGNC:19837]	145447	Q7Z5M8	GO:0018215//protein phosphopantetheinylation;GO:0052651//monoacylglycerol catabolic process;GO:0006660//phosphatidylserine catabolic process;GO:0098734//macromolecule depalmitoylation;	GO:0005789//endoplasmic reticulum membrane;GO:0016020//membrane;	GO:0004622//lysophospholipase activity;GO:0047372//acylglycerol lipase activity;GO:0016787//hydrolase activity;GO:0005515//protein binding;GO:0008474//palmitoyl-(protein) hydrolase activity;	-
ABHD13	1.38392	0.576255	0.851511	1.14346	1.22336	1.63738	0.868335	0.914344	0.636564	0.615461	0.668409	0.633551	1.37899	1.66407	1.39863	NC_000013.11	108218392	108235440	+	6712	ABHD13	GO:0002084;GO:0018215;GO:0032839;GO:0016020;GO:0008474;GO:0005737;GO:0016787;GO:0016021	K24083	EC:3.-.-.-	S;T	0V83I;0DIFZ;16AFE;1CT6M;1ATAX;12QBB;0RQWU;09X51;KOG4391;0UKZU	abhydrolase domain containing 13 [Source:HGNC Symbol;Acc:HGNC:20293]	84945	Q7L211;A0A024RDX1	GO:0002084//protein depalmitoylation;GO:0018215//protein phosphopantetheinylation;	GO:0032839//dendrite cytoplasm;GO:0016020//membrane;GO:0005737//cytoplasm;GO:0016021//integral component of membrane;	GO:0008474//palmitoyl-(protein) hydrolase activity;GO:0016787//hydrolase activity;	-
ABHD14A	6.24373	8.52662	5.61086	9.97391	7.24968	6.45984	8.90759	10.564	8.68419	11.3156	12.4454	10.7981	12.6358	9.24504	12.038	NC_000003.12	51975064	51981196	+	1066	ABHD14A	GO:0016020;GO:0016021;;GO:0016787;GO:0005737	K13706	-	S	0S1F5;13PZC;0VEHX;0DREY;0IWCE;0UREK;1D0M1;16H5C;0A3V2;1B510	abhydrolase domain containing 14A [Source:HGNC Symbol;Acc:HGNC:24538]	25864	Q9BUJ0	-	GO:0016020//membrane;GO:0016021//integral component of membrane;GO:0005737//cytoplasm;	GO:0016787//hydrolase activity;	-
ABHD14A-ACY1	0	0	0	0	0	0	0	0	0	0	0	0	0	0	0	NC_000003.12	51975064	51989197	+	1836	ABHD14A-ACY1	GO:0004046;GO:0016787;GO:0006520;GO:0005737;	K14677	EC:3.5.1.14	E	1D07K;1B1G8;0UKP0;16H6I;09Y2F;KOG2275;13K2H;0RT0R;0DR2R;0VEAI	ABHD14A-ACY1 readthrough [Source:HGNC Symbol;Acc:HGNC:38856]	100526760	B4DNW0	GO:0006520//cellular amino acid metabolic process;	GO:0005737//cytoplasm;	GO:0004046//aminoacylase activity;GO:0016787//hydrolase activity;	ko00220(Arginine biosynthesis)
ABHD14B	50.5413	59.1997	54.2404	53.9429	45.982	45.6105	59.7087	61.5881	56.8339	70.4938	68.2462	61.9451	37.023	33.2506	34.3155	NC_000003.12	51968510	51974630	-	2437	ABHD14B	GO:0050427;GO:0045944;;GO:0005515;GO:0005829;GO:0005654;GO:0070062;GO:0005730;GO:0005737;GO:0005634;GO:0016787	K13706	-	S;K	0IHBA;0A1BD;12R4U;16AX0;0DNZ1;0VC71;0RU4F;1CXWF;0USB2;1B0TQ	abhydrolase domain containing 14B [Source:HGNC Symbol;Acc:HGNC:28235]	84836	Q96IU4;V9HW87	GO:0050427//3'-phosphoadenosine 5'-phosphosulfate metabolic process;GO:0045944//positive regulation of transcription by RNA polymerase II;	GO:0005829//cytosol;GO:0005654//nucleoplasm;GO:0070062//extracellular exosome;GO:0005730//nucleolus;GO:0005737//cytoplasm;GO:0005634//nucleus;	GO:0005515//protein binding;GO:0016787//hydrolase activity;	-
ABHD15	2.4087	4.15359	3.02598	4.27472	3.45797	3.38625	4.70705	4.79464	4.5679	3.56472	4.3131	5.9628	20.2779	20.4246	21.2845	NC_000017.11	29560547	29567037	-	3492	ABHD15	GO:0034338;GO:0044255;GO:0016787;GO:0005515;GO:0016020;GO:0005576;GO:0047372	K13707	-	S	0S2IQ;0INFX;16NIF;13BKB;1BARG;0WFY5;0B3IQ;1DEQQ;0V2T0;0E7QP	abhydrolase domain containing 15 [Source:HGNC Symbol;Acc:HGNC:26971]	116236	Q6UXT9	GO:0044255//cellular lipid metabolic process;	GO:0016020//membrane;GO:0005576//extracellular region;	GO:0034338//short-chain carboxylesterase activity;GO:0016787//hydrolase activity;GO:0005515//protein binding;GO:0047372//acylglycerol lipase activity;	-
ABHD16A	0	0.0554765	0.0571923	0	0	0	0	0.102553	0.0612826	0	0.0275778	0.0630957	0.388556	0.15706	0	NC_000006.12	31686955	31703324	-	2324	ABHD16A	GO:0047372;GO:0006629;;GO:0005515;GO:0008474;GO:0016020;GO:0016787;GO:0052651;GO:0018215;GO:0098734;GO:1905344;GO:0004620;GO:0016021;GO:0006660	-	-	S	1CTRN;09X6E;KOG1553;0V84W;12THV;16717;0S07N;1AZUS;0UK3P;0DJ07	abhydrolase domain containing 16A, phospholipase [Source:HGNC Symbol;Acc:HGNC:13921]	7920	O95870;A0A1U9X777	GO:0006629//lipid metabolic process;GO:0052651//monoacylglycerol catabolic process;GO:0018215//protein phosphopantetheinylation;GO:0098734//macromolecule depalmitoylation;GO:1905344//prostaglandin catabolic process;GO:0006660//phosphatidylserine catabolic process;	GO:0016020//membrane;GO:0016021//integral component of membrane;	GO:0047372//acylglycerol lipase activity;GO:0005515//protein binding;GO:0008474//palmitoyl-(protein) hydrolase activity;GO:0016787//hydrolase activity;GO:0004620//phospholipase activity;	-
ABHD16A_1	0	0	0	0	0	0.0598601	0	0	0	0.0237004	0	0	0.0647593	0	0.0741175	NT_113891.3	3164245	3180613	-	2324	ABHD16A	GO:0047372;GO:0006629;;GO:0005515;GO:0008474;GO:0016020;GO:0016787;GO:0052651;GO:0018215;GO:0098734;GO:1905344;GO:0004620;GO:0016021;GO:0006660	-	-	S	1CTRN;09X6E;KOG1553;0V84W;12THV;16717;0S07N;1AZUS;0UK3P;0DJ07	abhydrolase domain containing 16A, phospholipase [Source:HGNC Symbol;Acc:HGNC:13921]	7920	O95870;A0A1U9X777	GO:0006629//lipid metabolic process;GO:0052651//monoacylglycerol catabolic process;GO:0018215//protein phosphopantetheinylation;GO:0098734//macromolecule depalmitoylation;GO:1905344//prostaglandin catabolic process;GO:0006660//phosphatidylserine catabolic process;	GO:0016020//membrane;GO:0016021//integral component of membrane;	GO:0047372//acylglycerol lipase activity;GO:0005515//protein binding;GO:0008474//palmitoyl-(protein) hydrolase activity;GO:0016787//hydrolase activity;GO:0004620//phospholipase activity;	-
ABHD16A_2	0	0	0	0.0302977	0	0.0598601	0.0281782	0	0.0612826	0.0237004	0	0.0630957	0.129519	0.0628241	0	NT_167245.2	2934719	2951088	-	2324	ABHD16A	GO:0047372;GO:0006629;;GO:0005515;GO:0008474;GO:0016020;GO:0016787;GO:0052651;GO:0018215;GO:0098734;GO:1905344;GO:0004620;GO:0016021;GO:0006660	-	-	S	1CTRN;09X6E;KOG1553;0V84W;12THV;16717;0S07N;1AZUS;0UK3P;0DJ07	abhydrolase domain containing 16A, phospholipase [Source:HGNC Symbol;Acc:HGNC:13921]	7920	O95870;A0A1U9X777	GO:0006629//lipid metabolic process;GO:0052651//monoacylglycerol catabolic process;GO:0018215//protein phosphopantetheinylation;GO:0098734//macromolecule depalmitoylation;GO:1905344//prostaglandin catabolic process;GO:0006660//phosphatidylserine catabolic process;	GO:0016020//membrane;GO:0016021//integral component of membrane;	GO:0047372//acylglycerol lipase activity;GO:0005515//protein binding;GO:0008474//palmitoyl-(protein) hydrolase activity;GO:0016787//hydrolase activity;GO:0004620//phospholipase activity;	-
ABHD16A_3	0	0	0	0.0302977	0	0.0598601	0.0281782	0	0	0.0474007	0.0275778	0.0630957	0.0971389	0.031412	0.0370588	NT_167246.2	2992002	3008372	-	2324	ABHD16A	GO:0047372;GO:0006629;;GO:0005515;GO:0008474;GO:0016020;GO:0016787;GO:0052651;GO:0018215;GO:0098734;GO:1905344;GO:0004620;GO:0016021;GO:0006660	-	-	S	1CTRN;09X6E;KOG1553;0V84W;12THV;16717;0S07N;1AZUS;0UK3P;0DJ07	abhydrolase domain containing 16A, phospholipase [Source:HGNC Symbol;Acc:HGNC:13921]	7920	O95870;A0A1U9X777	GO:0006629//lipid metabolic process;GO:0052651//monoacylglycerol catabolic process;GO:0018215//protein phosphopantetheinylation;GO:0098734//macromolecule depalmitoylation;GO:1905344//prostaglandin catabolic process;GO:0006660//phosphatidylserine catabolic process;	GO:0016020//membrane;GO:0016021//integral component of membrane;	GO:0047372//acylglycerol lipase activity;GO:0005515//protein binding;GO:0008474//palmitoyl-(protein) hydrolase activity;GO:0016787//hydrolase activity;GO:0004620//phospholipase activity;	-
ABHD16A_4	0	0	0	0.0605954	0	0.0299301	0	0	0	0.0474007	0.0275778	0	0	0.031412	0.0370588	NT_167247.2	3028827	3045197	-	2324	ABHD16A	GO:0047372;GO:0006629;;GO:0005515;GO:0008474;GO:0016020;GO:0016787;GO:0052651;GO:0018215;GO:0098734;GO:1905344;GO:0004620;GO:0016021;GO:0006660	-	-	S	1CTRN;09X6E;KOG1553;0V84W;12THV;16717;0S07N;1AZUS;0UK3P;0DJ07	abhydrolase domain containing 16A, phospholipase [Source:HGNC Symbol;Acc:HGNC:13921]	7920	O95870;A0A1U9X777	GO:0006629//lipid metabolic process;GO:0052651//monoacylglycerol catabolic process;GO:0018215//protein phosphopantetheinylation;GO:0098734//macromolecule depalmitoylation;GO:1905344//prostaglandin catabolic process;GO:0006660//phosphatidylserine catabolic process;	GO:0016020//membrane;GO:0016021//integral component of membrane;	GO:0047372//acylglycerol lipase activity;GO:0005515//protein binding;GO:0008474//palmitoyl-(protein) hydrolase activity;GO:0016787//hydrolase activity;GO:0004620//phospholipase activity;	-
ABHD16A_5	0	0	0.0285962	0	0	0	0	0.0256382	0	0.0237004	0.0275778	0.0315478	0.0971389	0	0.0370588	NT_167248.2	2942780	2959156	-	2324	ABHD16A	GO:0047372;GO:0006629;;GO:0005515;GO:0008474;GO:0016020;GO:0016787;GO:0052651;GO:0018215;GO:0098734;GO:1905344;GO:0004620;GO:0016021;GO:0006660	-	-	S	1CTRN;09X6E;KOG1553;0V84W;12THV;16717;0S07N;1AZUS;0UK3P;0DJ07	abhydrolase domain containing 16A, phospholipase [Source:HGNC Symbol;Acc:HGNC:13921]	7920	O95870;A0A1U9X777	GO:0006629//lipid metabolic process;GO:0052651//monoacylglycerol catabolic process;GO:0018215//protein phosphopantetheinylation;GO:0098734//macromolecule depalmitoylation;GO:1905344//prostaglandin catabolic process;GO:0006660//phosphatidylserine catabolic process;	GO:0016020//membrane;GO:0016021//integral component of membrane;	GO:0047372//acylglycerol lipase activity;GO:0005515//protein binding;GO:0008474//palmitoyl-(protein) hydrolase activity;GO:0016787//hydrolase activity;GO:0004620//phospholipase activity;	-
ABHD16A_6	0.0314719	0	0.0285962	0.0908931	0.0296908	0	0	0.0256382	0	0	0	0.0630957	0.0647593	0.031412	0	NT_167249.2	2986241	3002621	-	2324	ABHD16A	GO:0047372;GO:0006629;;GO:0005515;GO:0008474;GO:0016020;GO:0016787;GO:0052651;GO:0018215;GO:0098734;GO:1905344;GO:0004620;GO:0016021;GO:0006660	-	-	S	1CTRN;09X6E;KOG1553;0V84W;12THV;16717;0S07N;1AZUS;0UK3P;0DJ07	abhydrolase domain containing 16A, phospholipase [Source:HGNC Symbol;Acc:HGNC:13921]	7920	O95870;A0A1U9X777	GO:0006629//lipid metabolic process;GO:0052651//monoacylglycerol catabolic process;GO:0018215//protein phosphopantetheinylation;GO:0098734//macromolecule depalmitoylation;GO:1905344//prostaglandin catabolic process;GO:0006660//phosphatidylserine catabolic process;	GO:0016020//membrane;GO:0016021//integral component of membrane;	GO:0047372//acylglycerol lipase activity;GO:0005515//protein binding;GO:0008474//palmitoyl-(protein) hydrolase activity;GO:0016787//hydrolase activity;GO:0004620//phospholipase activity;	-
ABHD16B	0	0	0	0	0	0	0	0	0	0	0	0	0	0	0	NC_000020.11	63861498	63862988	+	1491	ABHD16B	GO:0006660;GO:0016787;GO:0004620;GO:0016020;GO:0005654;GO:0098734;GO:0008474;GO:0018215;GO:0052651;GO:0047372	-	-	S	1DDAC;16NAF;0E6BB;0V270;1BACJ;0S2DJ;14U86;0WDHA;0B0ZJ;0IPRR	abhydrolase domain containing 16B [Source:HGNC Symbol;Acc:HGNC:16128]	140701	Q9H3Z7	GO:0006660//phosphatidylserine catabolic process;GO:0098734//macromolecule depalmitoylation;GO:0018215//protein phosphopantetheinylation;GO:0052651//monoacylglycerol catabolic process;	GO:0016020//membrane;GO:0005654//nucleoplasm;	GO:0016787//hydrolase activity;GO:0004620//phospholipase activity;GO:0008474//palmitoyl-(protein) hydrolase activity;GO:0047372//acylglycerol lipase activity;	-
ABHD17A	30.9831	39.9328	35.1016	50.6186	48.1126	47.0086	51.8828	51.272	48.315	56.3976	54.1172	51.1219	54.8839	53.6061	57.7471	NC_000019.10	1876810	1885519	-	5642	ABHD17A	GO:0045202;GO:0010008;;GO:0098978;GO:0000165;GO:0016787;GO:0099175;GO:0030054;GO:0045211;GO:0018215;GO:0002084;GO:0016607;GO:0043197;GO:0014069;GO:0072657;GO:0005768;GO:0005515;GO:0016020;GO:1902817;GO:0042995;GO:0008474;GO:0099031;GO:0098839;GO:0099033;GO:0055038;GO:1905668;GO:0005886;GO:0043231	K01076	EC:3.1.2.22	S;O	1CUAW;0V5HI;0UQEE;12NSC;16F9T;KOG1552;0RT9K;09UI8;1B05F;0DFTZ	abhydrolase domain containing 17A, depalmitoylase [Source:HGNC Symbol;Acc:HGNC:28756]	81926	Q96GS6	GO:0000165//MAPK cascade;GO:0099175//regulation of postsynapse organization;GO:0018215//protein phosphopantetheinylation;GO:0002084//protein depalmitoylation;GO:0072657//protein localization to membrane;GO:1902817//negative regulation of protein localization to microtubule;GO:1905668//positive regulation of protein localization to endosome;	GO:0045202//synapse;GO:0010008//endosome membrane;GO:0098978//glutamatergic synapse;GO:0030054//cell junction;GO:0045211//postsynaptic membrane;GO:0016607//nuclear speck;GO:0043197//dendritic spine;GO:0014069//postsynaptic density;GO:0005768//endosome;GO:0016020//membrane;GO:0042995//cell projection;GO:0099031//anchored component of postsynaptic density membrane;GO:0098839//postsynaptic density m…	GO:0016787//hydrolase activity;GO:0005515//protein binding;GO:0008474//palmitoyl-(protein) hydrolase activity;	-
ABHD17B	6.02233	3.47704	5.58306	4.68852	7.69061	6.97235	4.51682	4.03858	4.58873	3.77276	4.95595	4.47952	12.1047	10.0355	11.5107	NC_000009.12	71862452	71911536	-	4190	ABHD17B	GO:0045211;GO:0018215;GO:0002084;GO:1902473;GO:0043197;GO:1902950;GO:0045202;GO:0010008;GO:0098978;GO:0000165;GO:0016787;GO:0030054;GO:0099175;GO:0098839;GO:0099031;GO:0099033;GO:0055038;GO:0005886;GO:1905668;GO:0014069;GO:0005768;GO:0016020;GO:0042995;GO:1902817;GO:0008474	K01076	EC:3.1.2.22	S;O	1AW03;1CUAW;0V5HI;169WG;12NSC;0RTXW;0UKH8;KOG1552;09UI8;0DFTZ	abhydrolase domain containing 17B, depalmitoylase [Source:HGNC Symbol;Acc:HGNC:24278]	51104	Q5VST6;A0A384MEH9	GO:0018215//protein phosphopantetheinylation;GO:0002084//protein depalmitoylation;GO:1902473//regulation of protein localization to synapse;GO:1902950//regulation of dendritic spine maintenance;GO:0000165//MAPK cascade;GO:0099175//regulation of postsynapse organization;GO:1905668//positive regulation of protein localization to endosome;GO:1902817//negative regulation of protein localization to mi…	GO:0045211//postsynaptic membrane;GO:0043197//dendritic spine;GO:0045202//synapse;GO:0010008//endosome membrane;GO:0098978//glutamatergic synapse;GO:0030054//cell junction;GO:0098839//postsynaptic density membrane;GO:0099031//anchored component of postsynaptic density membrane;GO:0099033//anchored component of postsynaptic recycling endosome membrane;GO:0055038//recycling endosome membrane;GO:000…	GO:0016787//hydrolase activity;GO:0008474//palmitoyl-(protein) hydrolase activity;	-
ABHD17C	8.24034	8.27298	8.72588	10.7959	9.03068	11.4014	8.51514	8.1009	9.31978	7.27863	7.84509	7.57704	5.1633	5.13268	6.45661	NC_000015.10	80695310	80755621	+	2361	ABHD17C	GO:0043197;GO:0018215;GO:0045211;GO:0002084;GO:0000165;GO:0016787;GO:0099175;GO:0030054;;GO:0098978;GO:0010008;GO:0045202;GO:0005886;GO:0055038;GO:1905668;GO:0098839;GO:0005768;GO:0008474;GO:0042995;GO:0016020;GO:1902817;GO:0005515;GO:0014069	K01076	EC:3.1.2.22	S;O	0UHQ6;1CUAW;0V5HI;12NSC;167SI;0RP9W;KOG1552;1B3FF;09UI8;0DFTZ	abhydrolase domain containing 17C, depalmitoylase [Source:HGNC Symbol;Acc:HGNC:26925]	58489	Q6PCB6	GO:0018215//protein phosphopantetheinylation;GO:0002084//protein depalmitoylation;GO:0000165//MAPK cascade;GO:0099175//regulation of postsynapse organization;GO:1905668//positive regulation of protein localization to endosome;GO:1902817//negative regulation of protein localization to microtubule;	GO:0043197//dendritic spine;GO:0045211//postsynaptic membrane;GO:0030054//cell junction;GO:0098978//glutamatergic synapse;GO:0010008//endosome membrane;GO:0045202//synapse;GO:0005886//plasma membrane;GO:0055038//recycling endosome membrane;GO:0098839//postsynaptic density membrane;GO:0005768//endosome;GO:0042995//cell projection;GO:0016020//membrane;GO:0014069//postsynaptic density;	GO:0016787//hydrolase activity;GO:0008474//palmitoyl-(protein) hydrolase activity;GO:0005515//protein binding;	-
ABHD18	3.62168	2.26821	2.67131	1.53408	2.44395	2.53658	2.15159	1.99236	2.13224	1.64283	1.94147	2.54556	2.34089	2.08382	1.91656	NC_000004.12	127965261	128039953	+	8583	ABHD18	GO:0005576;	-	-	A;S;D	1CSMH;0RTRB;0UPK8;0VA1Z;KOG1551;1AXJ4;16ADF;0DKKH;12RCN;09Z4S	abhydrolase domain containing 18 [Source:HGNC Symbol;Acc:HGNC:26111]	80167	-	-	GO:0005576//extracellular region;	-	-
ABHD2	1.93519	1.76153	2.67358	2.35928	2.88815	2.79829	2.75522	2.22904	2.52503	2.79519	2.75211	2.73489	1.91757	2.01067	1.77442	NC_000015.10	89088422	89202355	+	9222	ABHD2	GO:0042995;GO:0051793;GO:0016020;GO:0030336;GO:0048240;GO:0043401;GO:0008126;GO:0097524;GO:0005886;GO:0034338;GO:0036126;GO:0016042;GO:0005929;GO:0046464;GO:0007340;GO:0016787;GO:0044255;GO:0051792;GO:0009611;;GO:0042562;GO:0006629;GO:0047372;GO:0003707;GO:0001669;GO:0016021;GO:0033878;GO:0032570;GO:0052689;GO:0004806;GO:0031514	K13697	-	S;U	12STH;0DIN5;09XAS;0V895;0RQ4D;164TK;1ARWZ;KOG1838;0UUB3;1CTD2	abhydrolase domain containing 2, acylglycerol lipase [Source:HGNC Symbol;Acc:HGNC:18717]	11057	P08910;A0A024RC89	GO:0051793//medium-chain fatty acid catabolic process;GO:0030336//negative regulation of cell migration;GO:0048240//sperm capacitation;GO:0043401//steroid hormone mediated signaling pathway;GO:0016042//lipid catabolic process;GO:0046464//acylglycerol catabolic process;GO:0007340//acrosome reaction;GO:0044255//cellular lipid metabolic process;GO:0051792//medium-chain fatty acid biosynthetic proces…	GO:0042995//cell projection;GO:0016020//membrane;GO:0097524//sperm plasma membrane;GO:0005886//plasma membrane;GO:0036126//sperm flagellum;GO:0005929//cilium;GO:0001669//acrosomal vesicle;GO:0016021//integral component of membrane;GO:0031514//motile cilium;	GO:0008126//acetylesterase activity;GO:0034338//short-chain carboxylesterase activity;GO:0016787//hydrolase activity;GO:0042562//hormone binding;GO:0047372//acylglycerol lipase activity;GO:0003707//steroid hormone receptor activity;GO:0033878//hormone-sensitive lipase activity;GO:0052689//carboxylic ester hydrolase activity;GO:0004806//triglyceride lipase activity;	-
ABHD3	5.52052	3.37348	3.85681	3.68475	4.90718	5.60006	3.86634	4.6971	3.67876	5.3583	4.42896	5.77979	13.9091	14.3505	13.0877	NC_000018.10	21650901	21704793	-	2981	ABHD3	GO:0052739;GO:0102567;GO:0005886;GO:0034338;GO:0016021;GO:0052740;GO:0052689;GO:0005575;GO:0046470;GO:0016020;GO:0006656;GO:0051793;GO:0051792;GO:0016787;GO:0044255;GO:0008126;GO:0006629;GO:0047372;GO:0102568;;GO:0008970;GO:0004623	K13696	-	S;U	16F3I;12T7U;0DEPN;0URWB;09TCE;1CPDD;KOG1838;0V4BK;0RSQ5;1B25T	abhydrolase domain containing 3, phospholipase [Source:HGNC Symbol;Acc:HGNC:18718]	171586	Q8WU67	GO:0046470//phosphatidylcholine metabolic process;GO:0006656//phosphatidylcholine biosynthetic process;GO:0051793//medium-chain fatty acid catabolic process;GO:0051792//medium-chain fatty acid biosynthetic process;GO:0044255//cellular lipid metabolic process;GO:0006629//lipid metabolic process;	GO:0005886//plasma membrane;GO:0016021//integral component of membrane;GO:0005575//cellular_component;GO:0016020//membrane;	GO:0052739//phosphatidylserine 1-acylhydrolase activity;GO:0034338//short-chain carboxylesterase activity;GO:0052740//1-acyl-2-lysophosphatidylserine acylhydrolase activity;GO:0052689//carboxylic ester hydrolase activity;GO:0016787//hydrolase activity;GO:0008126//acetylesterase activity;GO:0047372//acylglycerol lipase activity;GO:0008970//phospholipase A1 activity;GO:0004623//phospholipase A2 act…	-
ABHD4	15.0292	17.0394	15.3143	20.5856	16.028	16.9287	19.6902	18.5945	18.0987	25.5545	26.5367	23.1742	83.0396	85.4609	82.0916	NC_000014.9	22598298	22612963	+	3246	ABHD4	GO:0052689;GO:0006654;GO:0055088;GO:0070292;GO:0016042;GO:0042171;GO:0005811;GO:0006629;GO:0036152;GO:0005739;;GO:0004622;GO:0005789;GO:0005515;GO:0016787	K13698	-	H;S	0RMC9;1CTE7;0V8A6;1AS7Y;0UTHK;0DIPA;12P3C;09XBW;16DP7;KOG4409	abhydrolase domain containing 4, N-acyl phospholipase B [Source:HGNC Symbol;Acc:HGNC:20154]	63874	Q8TB40	GO:0006654//phosphatidic acid biosynthetic process;GO:0055088//lipid homeostasis;GO:0070292//N-acylphosphatidylethanolamine metabolic process;GO:0016042//lipid catabolic process;GO:0006629//lipid metabolic process;GO:0036152//phosphatidylethanolamine acyl-chain remodeling;	GO:0005811//lipid droplet;GO:0005739//mitochondrion;GO:0005789//endoplasmic reticulum membrane;	GO:0052689//carboxylic ester hydrolase activity;GO:0042171//lysophosphatidic acid acyltransferase activity;GO:0004622//lysophospholipase activity;GO:0005515//protein binding;GO:0016787//hydrolase activity;	-
ABHD5	1.42685	0.972239	1.30736	1.58138	2.21709	2.3946	1.25605	1.26004	1.14404	1.24606	1.19776	1.04567	4.89743	4.70322	4.89922	NC_000003.12	43690870	43734371	+	6100	ABHD5	GO:0006631;GO:0052689;GO:0008654;GO:0030154;GO:0050996;GO:0005654;GO:0042171;;GO:0051006;GO:0006629;GO:0005739;GO:0010891;GO:0005737;GO:0016787;GO:0005829;GO:0055088;GO:0006654;GO:0016746;GO:0003841;GO:0043231;GO:0005811;GO:0006508;GO:0008233;GO:0016740;GO:0010898;GO:0005515	K13699	EC:2.3.1.51	H;S;I	1CTE7;1AWBB;164V6;0UG3X;0V8A6;0RXIX;0DIPA;12P3C;09XBW;KOG4409	abhydrolase domain containing 5, lysophosphatidic acid acyltransferase [Source:HGNC Symbol;Acc:HGNC:21396]	51099	Q8WTS1;A0A0S2Z5D6	GO:0006631//fatty acid metabolic process;GO:0008654//phospholipid biosynthetic process;GO:0030154//cell differentiation;GO:0050996//positive regulation of lipid catabolic process;GO:0051006//positive regulation of lipoprotein lipase activity;GO:0006629//lipid metabolic process;GO:0010891//negative regulation of sequestering of triglyceride;GO:0055088//lipid homeostasis;GO:0006654//phosphatidic ac…	GO:0005654//nucleoplasm;GO:0005739//mitochondrion;GO:0005737//cytoplasm;GO:0005829//cytosol;GO:0043231//intracellular membrane-bounded organelle;GO:0005811//lipid droplet;	GO:0052689//carboxylic ester hydrolase activity;GO:0042171//lysophosphatidic acid acyltransferase activity;GO:0016787//hydrolase activity;GO:0016746//acyltransferase activity;GO:0003841//1-acylglycerol-3-phosphate O-acyltransferase activity;GO:0008233//peptidase activity;GO:0016740//transferase activity;GO:0005515//protein binding;	ko04923(Regulation of lipolysis in adipocytes)
ABHD6	7.92878	8.16592	7.66298	9.29105	9.30104	9.23479	6.93946	7.74123	7.48822	6.10505	6.50537	6.69767	8.46298	8.23972	8.25229	NC_000003.12	58237532	58294736	+	2463	ABHD6	GO:0046464;GO:0005765;GO:0099055;GO:2000124;GO:0005886;GO:0120163;GO:0009395;GO:0005768;GO:0031966;GO:0060292;GO:0032281;GO:0003824;GO:0016020;GO:0030336;GO:0005515;GO:0052651;GO:0098982;GO:0005764;GO:0016021;GO:0004620;GO:0046889;GO:2001311;;GO:0098978;GO:0006629;GO:0047372;GO:0005739;GO:0031902;GO:0016787	K13700	EC:3.1.1.23	S	13CDZ;0RTGC;0B40W;1DF0V;0E81J;0IPFK;16MPF;0WGG4;1BAWJ;0V301	abhydrolase domain containing 6, acylglycerol lipase [Source:HGNC Symbol;Acc:HGNC:21398]	57406	Q9BV23;A0A024R323	GO:0046464//acylglycerol catabolic process;GO:2000124//regulation of endocannabinoid signaling pathway;GO:0120163//negative regulation of cold-induced thermogenesis;GO:0009395//phospholipid catabolic process;GO:0060292//long-term synaptic depression;GO:0030336//negative regulation of cell migration;GO:0052651//monoacylglycerol catabolic process;GO:0046889//positive regulation of lipid biosyntheti…	GO:0005765//lysosomal membrane;GO:0099055//integral component of postsynaptic membrane;GO:0005886//plasma membrane;GO:0005768//endosome;GO:0031966//mitochondrial membrane;GO:0032281//AMPA glutamate receptor complex;GO:0016020//membrane;GO:0098982//GABA-ergic synapse;GO:0005764//lysosome;GO:0016021//integral component of membrane;GO:0098978//glutamatergic synapse;GO:0005739//mitochondrion;GO:00319…	GO:0003824//catalytic activity;GO:0005515//protein binding;GO:0004620//phospholipase activity;GO:0047372//acylglycerol lipase activity;GO:0016787//hydrolase activity;	ko04723(Retrograde endocannabinoid signaling)
ABHD8	12.608	15.3741	13.8317	17.034	17.2335	15.8054	16.9969	18.8495	18.4129	29.1313	32.2024	31.0575	56.7141	57.9866	54.7874	NC_000019.10	17292131	17303425	-	2042	ABHD8	GO:0005739;GO:0052689;;GO:0055088;GO:0006654;GO:0005515;GO:0042171;GO:0070062;GO:0003824;GO:0016787	K13701	-	S	0V3AK;13DRW;0IR1S;1BB48;1DFH1;0S2SR;0E8IZ;0WHFB;16NV5;0B4WD	abhydrolase domain containing 8 [Source:HGNC Symbol;Acc:HGNC:23759]	79575	Q96I13;B2C6G3	GO:0055088//lipid homeostasis;GO:0006654//phosphatidic acid biosynthetic process;	GO:0005739//mitochondrion;GO:0070062//extracellular exosome;	GO:0052689//carboxylic ester hydrolase activity;GO:0005515//protein binding;GO:0042171//lysophosphatidic acid acyltransferase activity;GO:0003824//catalytic activity;GO:0016787//hydrolase activity;	-
ABI1	8.11517	5.18387	6.75128	5.16048	7.26256	8.00081	5.41274	5.20383	5.14651	5.573	6.6022	5.28385	9.40628	9.64536	9.22262	NC_000010.11	26746596	26860986	-	4912	ABI1	GO:0005783;GO:0048010;GO:0030426;GO:0038096;GO:0072673;GO:0061098;GO:0030027;GO:0018108;GO:0032433;GO:0005634;GO:0031252;GO:0005515;GO:0070062;GO:0042995;GO:0048813;GO:0014069;GO:0035855;GO:0016032;GO:0008285;GO:0007169;GO:0030175;GO:0031209;GO:0035591;GO:0005737;GO:0017124;GO:0008092;GO:0030054;GO:0045296;GO:0005829;GO:0045202;GO:0008154;;GO:0001756;GO:0043005;GO:0030296;GO:0005856	K23649	-	Z;T	0V2ZG;0WGET;16NNB;0B3ZM;1DF01;0IPCV;13CCB;0S2MP;1BAW5;0E80N	abl interactor 1 [Source:HGNC Symbol;Acc:HGNC:11320]	10006	Q8IZP0	GO:0048010//vascular endothelial growth factor receptor signaling pathway;GO:0038096//Fc-gamma receptor signaling pathway involved in phagocytosis;GO:0072673//lamellipodium morphogenesis;GO:0061098//positive regulation of protein tyrosine kinase activity;GO:0018108//peptidyl-tyrosine phosphorylation;GO:0048813//dendrite morphogenesis;GO:0035855//megakaryocyte development;GO:0016032//viral process…	GO:0005783//endoplasmic reticulum;GO:0030426//growth cone;GO:0030027//lamellipodium;GO:0032433//filopodium tip;GO:0005634//nucleus;GO:0031252//cell leading edge;GO:0070062//extracellular exosome;GO:0042995//cell projection;GO:0014069//postsynaptic density;GO:0030175//filopodium;GO:0031209//SCAR complex;GO:0005737//cytoplasm;GO:0030054//cell junction;GO:0005829//cytosol;GO:0045202//synapse;GO:0043…	GO:0005515//protein binding;GO:0035591//signaling adaptor activity;GO:0017124//SH3 domain binding;GO:0008092//cytoskeletal protein binding;GO:0045296//cadherin binding;GO:0030296//protein tyrosine kinase activator activity;	ko05132(Salmonella infection);ko05130(Pathogenic Escherichia coli infection)
ABI2	25.5353	17.0453	20.8365	12.6974	17.2867	18.2456	14.6599	14.676	15.2877	14.8236	14.3952	15.5036	7.3729	7.28839	7.11385	NC_000002.12	203325013	203432169	+	8063	ABI2	GO:0032433;GO:0008093;GO:0005634;GO:0005515;GO:0005912;GO:0016601;GO:0042995;GO:0019900;GO:0031625;GO:0031267;GO:0043231;GO:0030027;GO:0070309;GO:0018108;GO:0005737;GO:0017124;GO:0030054;GO:0016477;GO:0010592;GO:0005829;GO:0007399;GO:0008154;;GO:0042802;GO:2000601;GO:0005856;GO:0016032;GO:0005654;GO:0043197;GO:0007010;GO:0061001;GO:0030175;GO:0070064;GO:0031209;GO:0035591	K05751	-	Z;T	1CTQA;0UMM7;0RS0F;09TZX;0V50N;0DFBH;1AWSX;12S1T;169XV;KOG2546	abl interactor 2 [Source:HGNC Symbol;Acc:HGNC:24011]	10152	Q9NYB9;F8WAL6;A0A7D9NKC8	GO:0016601//Rac protein signal transduction;GO:0070309//lens fiber cell morphogenesis;GO:0018108//peptidyl-tyrosine phosphorylation;GO:0016477//cell migration;GO:0010592//positive regulation of lamellipodium assembly;GO:0007399//nervous system development;GO:0008154//actin polymerization or depolymerization;GO:2000601//positive regulation of Arp2/3 complex-mediated actin nucleation;GO:0016032//vi…	GO:0032433//filopodium tip;GO:0005634//nucleus;GO:0005912//adherens junction;GO:0042995//cell projection;GO:0043231//intracellular membrane-bounded organelle;GO:0030027//lamellipodium;GO:0005737//cytoplasm;GO:0030054//cell junction;GO:0005829//cytosol;GO:0005856//cytoskeleton;GO:0005654//nucleoplasm;GO:0043197//dendritic spine;GO:0030175//filopodium;GO:0031209//SCAR complex;	GO:0008093//cytoskeletal anchor activity;GO:0005515//protein binding;GO:0019900//kinase binding;GO:0031625//ubiquitin protein ligase binding;GO:0031267//small GTPase binding;GO:0017124//SH3 domain binding;GO:0042802//identical protein binding;GO:0070064//proline-rich region binding;GO:0035591//signaling adaptor activity;	ko04810(Regulation of actin cytoskeleton)
ABI3	0.0412061	0.0363176	0.112322	0.158675	0.116622	0.0783746	0.442723	0.100704	0.080237	0	0.14443	0.206527	0.084789	0.0822553	0.0485209	NC_000017.11	49210582	49223225	+	1775	ABI3	GO:0030334;GO:0030027;GO:2000774;GO:0031209;GO:0099151;GO:0061001;GO:2000249;GO:0043197;GO:0051015;GO:0002357;;GO:0042802;GO:1900028;GO:0014069;GO:0043198;GO:1903077;GO:0017124;GO:0005737;GO:0010593;GO:0016020;GO:0005515	K23710	-	Z;T	0UNSN;1698Y;0A447;1B3Y7;1D0WE;0V50N;0RWER;12S1T;0DH9H;KOG2546	ABI family member 3 [Source:HGNC Symbol;Acc:HGNC:29859]	51225	Q9P2A4	GO:0030334//regulation of cell migration;GO:2000774//positive regulation of cellular senescence;GO:0099151//regulation of postsynaptic density assembly;GO:0061001//regulation of dendritic spine morphogenesis;GO:2000249//regulation of actin cytoskeleton reorganization;GO:0002357//defense response to tumor cell;GO:1900028//negative regulation of ruffle assembly;GO:1903077//negative regulation of pr…	GO:0030027//lamellipodium;GO:0031209//SCAR complex;GO:0043197//dendritic spine;GO:0014069//postsynaptic density;GO:0043198//dendritic shaft;GO:0005737//cytoplasm;GO:0016020//membrane;	GO:0051015//actin filament binding;GO:0042802//identical protein binding;GO:0017124//SH3 domain binding;GO:0005515//protein binding;	-
ABI3BP	0.526473	0.309343	0.637822	0.215872	0.432293	0.50068	0.401541	0.325635	0.389179	0.543308	0.606565	0.273645	0.0100307	0.00973095	0	NC_000003.12	100749156	100993508	-	7502	ABI3BP	GO:1905209;GO:0008201;GO:0008285;GO:0062023;GO:1904597;GO:0005201;GO:0010811;GO:0005518;GO:0005615;GO:0005614;GO:0005515;GO:0005576;GO:0031012;GO:0005539;;GO:0030198	K24477	-	W;U	09YD7;0UHX3;0RKYE;165IC;0IIJU;0DG7V;1ATGP;0V9AT;12REA;1CQXB	ABI family member 3 binding protein [Source:HGNC Symbol;Acc:HGNC:17265]	25890	Q7Z7G0	GO:1905209//positive regulation of cardiocyte differentiation;GO:0008285//negative regulation of cell population proliferation;GO:1904597//negative regulation of connective tissue replacement involved in inflammatory response wound healing;GO:0010811//positive regulation of cell-substrate adhesion;GO:0030198//extracellular matrix organization;	GO:0062023//collagen-containing extracellular matrix;GO:0005615//extracellular space;GO:0005614//interstitial matrix;GO:0005576//extracellular region;GO:0031012//extracellular matrix;	GO:0008201//heparin binding;GO:0005201//extracellular matrix structural constituent;GO:0005518//collagen binding;GO:0005515//protein binding;GO:0005539//glycosaminoglycan binding;	-
ABITRAM	8.08883	2.55689	4.68272	3.90994	5.73133	6.68635	2.68912	3.55887	3.12355	2.3903	2.27294	2.53172	4.59999	5.58668	3.81793	NC_000009.12	108934397	108950745	+	2143	ABITRAM	GO:0051015;;GO:0048813;GO:0030425;GO:0030027;GO:0030833;GO:0003779;GO:0051489;GO:0005634;GO:0003785;GO:0016607;GO:0032433;GO:0042995;GO:0030426;GO:0005515	-	-	E	16D7F;0UFDN;0DHUK;0V7HT;KOG3266;13PT4;1AVKI;1CSJ6;0RVZ1;09WJ7	actin binding transcription modulator [Source:HGNC Symbol;Acc:HGNC:1364]	54942	Q9NX38	GO:0048813//dendrite morphogenesis;GO:0030833//regulation of actin filament polymerization;GO:0051489//regulation of filopodium assembly;	GO:0030425//dendrite;GO:0030027//lamellipodium;GO:0005634//nucleus;GO:0016607//nuclear speck;GO:0032433//filopodium tip;GO:0042995//cell projection;GO:0030426//growth cone;	GO:0051015//actin filament binding;GO:0003779//actin binding;GO:0003785//actin monomer binding;GO:0005515//protein binding;	-
ABL1	31.6061	37.8889	34.5929	31.5146	31.7322	29.0329	36.0918	37.5687	36.7104	33.2085	33.9569	36.9365	28.4597	29.3635	29.7635	NC_000009.12	130713043	130887675	+	6991	ABL1	GO:0000405;GO:1990051;GO:0031252;GO:0005634;GO:0016740;GO:0046777;GO:0006975;GO:0030516;GO:0051353;GO:0042770;GO:0006914;GO:0009791;GO:1903351;GO:0006355;GO:1900275;GO:0031965;GO:0071901;GO:0032956;GO:0004672;GO:1902036;GO:0005730;GO:0038191;GO:0048538;GO:0006974;GO:0050852;GO:0007229;GO:0001922;GO:0046875;GO:0070373;GO:0060020;GO:0003713;GO:0048008;GO:0005654;GO:0006915;GO:0045580;GO:0030035;GO:…	K06619	EC:2.7.10.2	T	16BHI;1B3PF;09V4M;0DF98;12R0Y;KOG0197;1CPYU;0USHR;0RPDT;0V649	ABL proto-oncogene 1, non-receptor tyrosine kinase [Source:HGNC Symbol;Acc:HGNC:76]	25	P00519;A0A024R8E2;Q59FK4	GO:1990051//activation of protein kinase C activity;GO:0046777//protein autophosphorylation;GO:0006975//DNA damage induced protein phosphorylation;GO:0030516//regulation of axon extension;GO:0051353//positive regulation of oxidoreductase activity;GO:0042770//signal transduction in response to DNA damage;GO:0006914//autophagy;GO:0009791//post-embryonic development;GO:1903351//cellular response to …	GO:0031252//cell leading edge;GO:0005634//nucleus;GO:0031965//nuclear membrane;GO:0005730//nucleolus;GO:0005654//nucleoplasm;GO:0030425//dendrite;GO:0016604//nuclear body;GO:0032991//protein-containing complex;GO:0016020//membrane;GO:0048471//perinuclear region of cytoplasm;GO:0043025//neuronal cell body;GO:0015629//actin cytoskeleton;GO:0005737//cytoplasm;GO:0098794//postsynapse;GO:0005829//cyto…	GO:0000405//bubble DNA binding;GO:0016740//transferase activity;GO:0004672//protein kinase activity;GO:0038191//neuropilin binding;GO:0046875//ephrin receptor binding;GO:0003713//transcription coactivator activity;GO:0000166//nucleotide binding;GO:0000400//four-way junction DNA binding;GO:0051015//actin filament binding;GO:0000287//magnesium ion binding;GO:0008022//protein C-terminus binding;GO:1…	ko05416(Viral myocarditis);ko05220(Chronic myeloid leukemia);ko05208(Chemical carcinogenesis - reactive oxygen species);ko05206(MicroRNAs in cancer);ko05200(Pathways in cancer);ko05130(Pathogenic Escherichia coli infection);ko04722(Neurotrophin signaling pathway);ko04360(Axon guidance);ko04110(Cell cycle);ko04014(Ras signaling pathway);ko04012(ErbB signaling pathway)
ABL2	9.52036	7.19459	8.97702	5.74586	7.31732	8.24435	5.72077	5.37848	6.23465	4.24895	4.42192	4.41847	3.79049	3.6489	3.68668	NC_000001.11	179099330	179229693	-	15465	ABL2	GO:0006464;GO:0005515;GO:0016740;GO:0004713;GO:0010863;GO:0030145;GO:0051015;GO:0051353;GO:0035024;GO:0030155;GO:0000287;GO:0004672;GO:0018108;GO:0004714;GO:0019221;GO:0071300;GO:0015629;GO:0005829;GO:0016310;GO:0005737;GO:0003785;GO:0005856;GO:0005524;GO:0016301;;GO:0001784;GO:0010506;GO:0007165;GO:0007204;GO:0010976;GO:0046872;GO:0035640;GO:2000249;GO:0030100;GO:0000166;GO:0007155;GO:0004715;GO…	K08887	EC:2.7.10.2	T	1AYTJ;0RKR0;16BKV;09V4M;0DF98;12R0Y;KOG0197;0UTHN;1CPYU;0V649	ABL proto-oncogene 2, non-receptor tyrosine kinase [Source:HGNC Symbol;Acc:HGNC:77]	27	P42684	GO:0006464//cellular protein modification process;GO:0010863//positive regulation of phospholipase C activity;GO:0051353//positive regulation of oxidoreductase activity;GO:0035024//negative regulation of Rho protein signal transduction;GO:0030155//regulation of cell adhesion;GO:0018108//peptidyl-tyrosine phosphorylation;GO:0019221//cytokine-mediated signaling pathway;GO:0071300//cellular response…	GO:0015629//actin cytoskeleton;GO:0005829//cytosol;GO:0005737//cytoplasm;GO:0005856//cytoskeleton;	GO:0005515//protein binding;GO:0016740//transferase activity;GO:0004713//protein tyrosine kinase activity;GO:0030145//manganese ion binding;GO:0051015//actin filament binding;GO:0000287//magnesium ion binding;GO:0004672//protein kinase activity;GO:0004714//transmembrane receptor protein tyrosine kinase activity;GO:0003785//actin monomer binding;GO:0005524//ATP binding;GO:0016301//kinase activity;…	ko05416(Viral myocarditis);ko05208(Chemical carcinogenesis - reactive oxygen species);ko04014(Ras signaling pathway);ko04012(ErbB signaling pathway)
ABLIM1	6.35493	4.83205	5.9737	6.07989	7.94944	7.57456	4.40472	4.53959	5.18431	2.8146	3.60061	3.85939	4.76612	5.14056	4.46066	NC_000010.11	114431110	114821643	-	12994	ABLIM1	GO:0003779;GO:0030027;GO:0007010;GO:0009887;GO:0046872;GO:0007601;GO:0001725;GO:0005856;GO:0030032;;GO:0051015;GO:0005515;GO:0015629;GO:0060271;GO:0005737	K07520	-	-	-	actin binding LIM protein 1 [Source:HGNC Symbol;Acc:HGNC:78]	3983	O14639	GO:0007010//cytoskeleton organization;GO:0009887//animal organ morphogenesis;GO:0007601//visual perception;GO:0030032//lamellipodium assembly;GO:0060271//cilium assembly;	GO:0030027//lamellipodium;GO:0001725//stress fiber;GO:0005856//cytoskeleton;GO:0015629//actin cytoskeleton;GO:0005737//cytoplasm;	GO:0003779//actin binding;GO:0046872//metal ion binding;GO:0051015//actin filament binding;GO:0005515//protein binding;	ko04360(Axon guidance)
ABLIM2	1.18474	1.42826	1.38582	1.50761	1.04061	1.37276	1.59722	1.41997	1.51145	0.933206	1.18134	1.17395	0.0560419	0.217469	0.160351	NC_000004.12	7965312	8158813	-	5371	ABLIM2	GO:0046872;GO:0005737;GO:0005515;GO:0006351;GO:0015629;GO:0007010;GO:0030032;;GO:0051015;GO:0003779;GO:0030036	K07520	-	Z;T	KOG1044;1688Z;0UJWB;1CSD4;0RSGZ;1AUPN;09WDG;0DHNQ;12R3S;0V7BU	actin binding LIM protein family member 2 [Source:HGNC Symbol;Acc:HGNC:19195]	84448	Q6H8Q1	GO:0006351//transcription, DNA-templated;GO:0007010//cytoskeleton organization;GO:0030032//lamellipodium assembly;GO:0030036//actin cytoskeleton organization;	GO:0005737//cytoplasm;GO:0015629//actin cytoskeleton;	GO:0046872//metal ion binding;GO:0005515//protein binding;GO:0051015//actin filament binding;GO:0003779//actin binding;	ko04360(Axon guidance)
ABLIM3	2.01678	2.31567	1.67278	2.12856	1.79791	2.11153	1.73945	1.9218	2.05362	0.856919	0.859301	1.02937	0.0380725	0.0277011	0.0544679	NC_000005.10	149141493	149260542	+	7906	ABLIM3	GO:0045202;GO:0045944;GO:0098978;;GO:0030032;GO:0051015;GO:0001725;GO:0030036;GO:0005737;GO:0005515;GO:0006351;GO:0060271;GO:0015629;GO:0007010;GO:0003779;GO:0030027;GO:0046872;GO:1903955	K07520	-	Z;T;K	1CSTS;KOG1044;16EHQ;0DHTS;0UTN0;09WDG;0RTT3;12R3S;1B3J9;0V7BU	actin binding LIM protein family member 3 [Source:HGNC Symbol;Acc:HGNC:29132]	22885	O94929	GO:0045944//positive regulation of transcription by RNA polymerase II;GO:0030032//lamellipodium assembly;GO:0030036//actin cytoskeleton organization;GO:0006351//transcription, DNA-templated;GO:0060271//cilium assembly;GO:0007010//cytoskeleton organization;GO:1903955//positive regulation of protein targeting to mitochondrion;	GO:0045202//synapse;GO:0098978//glutamatergic synapse;GO:0001725//stress fiber;GO:0005737//cytoplasm;GO:0015629//actin cytoskeleton;GO:0030027//lamellipodium;	GO:0051015//actin filament binding;GO:0005515//protein binding;GO:0003779//actin binding;GO:0046872//metal ion binding;	ko04360(Axon guidance)
ABO	0.0115382	0.0101694	0	0.0444309	0	0	0	0	0.0224674	0.0347561	0	0.0231321	0.011871	0	0.0271729	NC_000009.12	133250401	133275201	-	6339	ABO	GO:0016740;GO:0016758;GO:0005975;GO:0016021;;GO:0016020	K00709	-	-	-	ABO, alpha 1-3-N-acetylgalactosaminyltransferase and alpha 1-3-galactosyltransferase [Source:HGNC Symbol;Acc:HGNC:79]	28	P16442;A0A089QDC1	GO:0005975//carbohydrate metabolic process;	GO:0016021//integral component of membrane;GO:0016020//membrane;	GO:0016740//transferase activity;GO:0016758//hexosyltransferase activity;	ko00601(Glycosphingolipid biosynthesis - lacto and neolacto series)
ABO_1	0	0	0	0	0	0	0	0	0.0112337	0.00868902	0.0101106	0	0	0	0	NW_009646201.1	76358	101295	-	6339	ABO	GO:0016740;GO:0016758;GO:0005975;GO:0016021;;GO:0016020	-	-	-	-	ABO, alpha 1-3-N-acetylgalactosaminyltransferase and alpha 1-3-galactosyltransferase [Source:HGNC Symbol;Acc:HGNC:79]	28	P16442;A0A089QDC1	GO:0005975//carbohydrate metabolic process;	GO:0016021//integral component of membrane;GO:0016020//membrane;	GO:0016740//transferase activity;GO:0016758//hexosyltransferase activity;	-
ABR	0.112924	0.124409	0.205211	0.092404	0.202413	0.0966523	0.187045	0.225381	0.170412	0.114802	0.173165	0.181114	0.0290452	0	0.0664849	NC_000017.11	1003519	1229722	-	12954	ABR	GO:0005829;GO:0004674;GO:0030054;GO:0005096;;GO:0098978;GO:0005085;GO:0045202;GO:0030424;GO:0043197;GO:0007165;GO:0035556;GO:0098685;GO:0050804;GO:0006468;GO:0016020;GO:0042995;GO:0051056;GO:0005515;GO:0043065;GO:0090630;GO:0007264;GO:0007186;GO:0043547	K20629	-	T	09Y97;12R41;0RTCS;KOG4269;0UQCN;1AXG4;16C74;0DJNG;0V96Q;1CUFC	ABR activator of RhoGEF and GTPase [Source:HGNC Symbol;Acc:HGNC:81]	29	Q12979;Q6ZT60;B7Z7Z1	GO:0007165//signal transduction;GO:0035556//intracellular signal transduction;GO:0050804//modulation of chemical synaptic transmission;GO:0006468//protein phosphorylation;GO:0051056//regulation of small GTPase mediated signal transduction;GO:0043065//positive regulation of apoptotic process;GO:0090630//activation of GTPase activity;GO:0007264//small GTPase mediated signal transduction;GO:0007186/…	GO:0005829//cytosol;GO:0030054//cell junction;GO:0098978//glutamatergic synapse;GO:0045202//synapse;GO:0030424//axon;GO:0043197//dendritic spine;GO:0098685//Schaffer collateral - CA1 synapse;GO:0016020//membrane;GO:0042995//cell projection;	GO:0004674//protein serine/threonine kinase activity;GO:0005096//GTPase activator activity;GO:0005085//guanyl-nucleotide exchange factor activity;GO:0005515//protein binding;	-
ABRA	0	0	0	0	0	0	0	0	0	0	0	0.0504418	0	0.0251123	0	NC_000008.11	106759483	106809073	-	2907	ABRA	GO:0005886;GO:0005737;GO:0015031;GO:0045893;GO:0035025;GO:0005515;GO:0030017;GO:0015629;GO:0045944;GO:0051091;GO:0006606;GO:0030016;GO:0003779;GO:0005856	-	-	S;K	0DJUA;0UFY4;09YE3;0V9BT;KOG3376;1ARSC;12SN8;16AY6;1CUME;0RRM3	actin binding Rho activating protein [Source:HGNC Symbol;Acc:HGNC:30655]	137735	Q8N0Z2	GO:0015031//protein transport;GO:0045893//positive regulation of transcription, DNA-templated;GO:0035025//positive regulation of Rho protein signal transduction;GO:0045944//positive regulation of transcription by RNA polymerase II;GO:0051091//positive regulation of DNA-binding transcription factor activity;GO:0006606//protein import into nucleus;	GO:0005886//plasma membrane;GO:0005737//cytoplasm;GO:0030017//sarcomere;GO:0015629//actin cytoskeleton;GO:0030016//myofibril;GO:0005856//cytoskeleton;	GO:0005515//protein binding;GO:0003779//actin binding;	-
ABRACL	26.7143	25.4903	25.7255	50.1895	52.2716	49.291	41.0225	36.4568	37.2724	46.0239	43.0163	40.9691	30.7735	27.0433	27.1548	NC_000006.12	139028745	139043302	+	961	ABRACL	GO:0032970	-	-	Z;S	16I9I;0VKDD;1D4Z1;1B68B;0UW4W;KOG3376;0A9K0;13URY;0RZEE;0DVQ2	ABRA C-terminal like [Source:HGNC Symbol;Acc:HGNC:21230]	58527	Q9P1F3	GO:0032970//regulation of actin filament-based process;	-	-	-
ABRAXAS1	1.89351	0.891008	1.29766	1.23584	1.4533	1.57183	1.47983	1.22879	1.35921	1.86096	1.81389	1.65679	2.03067	2.35437	2.3808	NC_000004.12	83459517	83485137	-	4558	ABRAXAS1	GO:0006974;GO:0008608;GO:0008017;;GO:0006325;GO:0090307;GO:0005515;GO:0006302;GO:0072425;GO:0006303;GO:0010212;GO:0006281;GO:0005634;GO:0016579;GO:0070536;GO:0045739;GO:0005654;GO:0070531;GO:0031593;GO:0016604	K20774	-	S;B	1B09I;16CBB;1CZE4;0A02Y;0UK8N;0VEKH;0IG59;13IPU;0RKAT;0DQC3	abraxas 1, BRCA1 A complex subunit [Source:HGNC Symbol;Acc:HGNC:25829]	84142	Q6UWZ7	GO:0006974//cellular response to DNA damage stimulus;GO:0008608//attachment of spindle microtubules to kinetochore;GO:0006325//chromatin organization;GO:0090307//mitotic spindle assembly;GO:0006302//double-strand break repair;GO:0006303//double-strand break repair via nonhomologous end joining;GO:0010212//response to ionizing radiation;GO:0006281//DNA repair;GO:0016579//protein deubiquitination;G…	GO:0005634//nucleus;GO:0005654//nucleoplasm;GO:0070531//BRCA1-A complex;GO:0016604//nuclear body;	GO:0008017//microtubule binding;GO:0005515//protein binding;GO:0031593//polyubiquitin modification-dependent protein binding;	ko03440(Homologous recombination)
ABRAXAS2	4.82031	2.16758	3.12846	2.3439	3.68905	5.00514	1.95974	1.86323	2.34654	0.888979	1.55163	1.79965	6.60401	6.06301	5.41536	NC_000010.11	124801803	124836670	+	2974	ABRAXAS2	GO:0051301;GO:0030496;GO:0008608;GO:0005856;GO:0005737;GO:0090307;GO:0005829;GO:0000922;GO:0007059;GO:0007049;GO:0002931;GO:0016579;GO:0070536;GO:0005874;GO:0070552;GO:0008017;GO:0031616;GO:0005634;GO:0005515;GO:0036449;GO:0005813;GO:0000278;GO:0031593	K20799	-	S	0VAF3;12NRZ;0IPEG;09ZHW;16BZX;1CVVS;0DM0W;1AZTM;0UQ3J;0RUUU	abraxas 2, BRISC complex subunit [Source:HGNC Symbol;Acc:HGNC:28975]	23172	Q15018	GO:0051301//cell division;GO:0008608//attachment of spindle microtubules to kinetochore;GO:0090307//mitotic spindle assembly;GO:0007059//chromosome segregation;GO:0007049//cell cycle;GO:0002931//response to ischemia;GO:0016579//protein deubiquitination;GO:0070536//protein K63-linked deubiquitination;GO:0000278//mitotic cell cycle;	GO:0030496//midbody;GO:0005856//cytoskeleton;GO:0005737//cytoplasm;GO:0005829//cytosol;GO:0000922//spindle pole;GO:0005874//microtubule;GO:0070552//BRISC complex;GO:0031616//spindle pole centrosome;GO:0005634//nucleus;GO:0036449//microtubule minus-end;GO:0005813//centrosome;	GO:0008017//microtubule binding;GO:0005515//protein binding;GO:0031593//polyubiquitin modification-dependent protein binding;	-
ABR_1	0.0959853	0.0547399	0.0359119	0.0652263	0.0319599	0.0698045	0.0758292	0.11039	0.0384802	0.15307	0.133585	0.175454	0.0987536	0.0901672	0.0930789	NT_187613.1	42766	231744	-	12954	ABR	GO:0005829;GO:0004674;GO:0030054;GO:0005096;;GO:0098978;GO:0005085;GO:0045202;GO:0030424;GO:0043197;GO:0007165;GO:0035556;GO:0098685;GO:0050804;GO:0006468;GO:0016020;GO:0042995;GO:0051056;GO:0005515;GO:0043065;GO:0090630;GO:0007264;GO:0007186;GO:0043547	-	-	T	09Y97;12R41;0RTCS;KOG4269;0UQCN;1AXG4;16C74;0DJNG;0V96Q;1CUFC	ABR activator of RhoGEF and GTPase [Source:HGNC Symbol;Acc:HGNC:81]	29	Q12979;Q6ZT60;B7Z7Z1	GO:0007165//signal transduction;GO:0035556//intracellular signal transduction;GO:0050804//modulation of chemical synaptic transmission;GO:0006468//protein phosphorylation;GO:0051056//regulation of small GTPase mediated signal transduction;GO:0043065//positive regulation of apoptotic process;GO:0090630//activation of GTPase activity;GO:0007264//small GTPase mediated signal transduction;GO:0007186/…	GO:0005829//cytosol;GO:0030054//cell junction;GO:0098978//glutamatergic synapse;GO:0045202//synapse;GO:0030424//axon;GO:0043197//dendritic spine;GO:0098685//Schaffer collateral - CA1 synapse;GO:0016020//membrane;GO:0042995//cell projection;	GO:0004674//protein serine/threonine kinase activity;GO:0005096//GTPase activator activity;GO:0005085//guanyl-nucleotide exchange factor activity;GO:0005515//protein binding;	-
ABR_2	0.0564619	0.114456	0.0820843	0.0380487	0.090553	0.075174	0.0707739	0.0781932	0.0824576	0.0340155	0.0445282	0.0565981	0.0174271	0.0112709	0.0199455	NT_187664.1	42766	153205	-	12954	ABR	GO:0005829;GO:0004674;GO:0030054;GO:0005096;;GO:0098978;GO:0005085;GO:0045202;GO:0030424;GO:0043197;GO:0007165;GO:0035556;GO:0098685;GO:0050804;GO:0006468;GO:0016020;GO:0042995;GO:0051056;GO:0005515;GO:0043065;GO:0090630;GO:0007264;GO:0007186;GO:0043547	-	-	T	09Y97;12R41;0RTCS;KOG4269;0UQCN;1AXG4;16C74;0DJNG;0V96Q;1CUFC	ABR activator of RhoGEF and GTPase [Source:HGNC Symbol;Acc:HGNC:81]	29	Q12979;Q6ZT60;B7Z7Z1	GO:0007165//signal transduction;GO:0035556//intracellular signal transduction;GO:0050804//modulation of chemical synaptic transmission;GO:0006468//protein phosphorylation;GO:0051056//regulation of small GTPase mediated signal transduction;GO:0043065//positive regulation of apoptotic process;GO:0090630//activation of GTPase activity;GO:0007264//small GTPase mediated signal transduction;GO:0007186/…	GO:0005829//cytosol;GO:0030054//cell junction;GO:0098978//glutamatergic synapse;GO:0045202//synapse;GO:0030424//axon;GO:0043197//dendritic spine;GO:0098685//Schaffer collateral - CA1 synapse;GO:0016020//membrane;GO:0042995//cell projection;	GO:0004674//protein serine/threonine kinase activity;GO:0005096//GTPase activator activity;GO:0005085//guanyl-nucleotide exchange factor activity;GO:0005515//protein binding;	-
ABT1	23.1376	26.9639	25.3591	46.8694	41.64	40.7702	41.855	41.767	39.4645	38.348	36.6731	31.9128	64.8436	67.4452	60.9866	NC_000006.12	26596953	26600739	+	2943	ABT1	GO:0006366;GO:0005515;GO:0005634;GO:0005730;GO:0003676;GO:0003713;GO:0034462;GO:0000447;GO:0045893;GO:0000480;GO:0003677;GO:0003723;GO:0000472	K14785	-	K	0DRQD;0A3S5;13TCF;0UUH6;0VF09;16737;0RS21;1AZQT;1D0V0;KOG3152	activator of basal transcription 1 [Source:HGNC Symbol;Acc:HGNC:17369]	29777	Q9ULW3;A0A024R029	GO:0006366//transcription by RNA polymerase II;GO:0034462//small-subunit processome assembly;GO:0000447//endonucleolytic cleavage in ITS1 to separate SSU-rRNA from 5.8S rRNA and LSU-rRNA from tricistronic rRNA transcript (SSU-rRNA, 5.8S rRNA, LSU-rRNA);GO:0045893//positive regulation of transcription, DNA-templated;GO:0000480//endonucleolytic cleavage in 5'-ETS of tricistronic rRNA transcript (SS…	GO:0005634//nucleus;GO:0005730//nucleolus;	GO:0005515//protein binding;GO:0003676//nucleic acid binding;GO:0003713//transcription coactivator activity;GO:0003677//DNA binding;GO:0003723//RNA binding;	-
ABTB1	6.84983	10.5921	8.37284	10.3383	10.594	10.0463	11.1052	12.987	12.0418	11.6492	10.8379	11.52	13.3738	13.184	17.5962	NC_000003.12	127672928	127680926	+	4175	ABTB1	GO:0005730;GO:0005886;GO:0005737;GO:0005515;GO:0006412;GO:0005829;;GO:0000151;GO:0003746;GO:0006414	K10520	-	S	09X8V;0UN2C;0V87D;1AZJ9;0RSKI;1CTB4;12QYM;0DIKB;KOG0511;16B82	ankyrin repeat and BTB domain containing 1 [Source:HGNC Symbol;Acc:HGNC:18275]	80325	Q969K4	GO:0006412//translation;GO:0006414//translational elongation;	GO:0005730//nucleolus;GO:0005886//plasma membrane;GO:0005737//cytoplasm;GO:0005829//cytosol;GO:0000151//ubiquitin ligase complex;	GO:0005515//protein binding;GO:0003746//translation elongation factor activity;	-
ABTB2	5.74092	5.65125	6.53058	9.30211	9.04544	8.12567	7.95713	8.39389	7.91226	6.99585	6.36336	5.03729	3.48253	4.15238	3.45903	NC_000011.10	34150987	34358010	-	4905	ABTB2	GO:0097237;;GO:0003674;GO:0005515;GO:0046982	K10521	-	S	0DIVS;0UT2H;09XIB;0RX2S;1CYQE;16GRF;0IESM;12X6N;0V8GG;1AU96	ankyrin repeat and BTB domain containing 2 [Source:HGNC Symbol;Acc:HGNC:23842]	25841	Q8N961	GO:0097237//cellular response to toxic substance;	-	GO:0003674//molecular_function;GO:0005515//protein binding;GO:0046982//protein heterodimerization activity;	-
ACAA1	12.0827	14.5398	12.8231	21.4958	20.974	21.8784	21.5498	20.526	21.2063	29.2383	28.8833	25.8387	55.7581	54.0276	56.0758	NC_000003.12	38122710	38137127	-	2270	ACAA1	GO:0008206;GO:0005777;GO:0006631;GO:0003985;GO:0033540;GO:0010124;GO:0036109;GO:0008775;GO:0005782;GO:0006629;;GO:0005829;GO:0003988;GO:0005576;GO:0043312;GO:0016746;GO:0050633;GO:0000038;GO:0016401;GO:0035580;GO:0006635;GO:0016020;GO:0008104;GO:0005515;GO:0016747;GO:0016740	K07513	EC:2.3.1.16	I	1AYP5;1CV0Z;0UP3Y;12NA2;0DK74;09YSH;0V9QE;0RV1A;16A89;KOG1389	acetyl-CoA acyltransferase 1 [Source:HGNC Symbol;Acc:HGNC:82]	30	P09110;A0A024R2M6	GO:0008206//bile acid metabolic process;GO:0006631//fatty acid metabolic process;GO:0033540//fatty acid beta-oxidation using acyl-CoA oxidase;GO:0010124//phenylacetate catabolic process;GO:0036109//alpha-linolenic acid metabolic process;GO:0006629//lipid metabolic process;GO:0043312//neutrophil degranulation;GO:0000038//very long-chain fatty acid metabolic process;GO:0006635//fatty acid beta-oxid…	GO:0005777//peroxisome;GO:0005782//peroxisomal matrix;GO:0005829//cytosol;GO:0005576//extracellular region;GO:0035580//specific granule lumen;GO:0016020//membrane;	GO:0003985//acetyl-CoA C-acetyltransferase activity;GO:0008775//acetate CoA-transferase activity;GO:0003988//acetyl-CoA C-acyltransferase activity;GO:0016746//acyltransferase activity;GO:0050633//acetyl-CoA C-myristoyltransferase activity;GO:0016401//palmitoyl-CoA oxidase activity;GO:0005515//protein binding;GO:0016747//acyltransferase activity, transferring groups other than amino-acyl groups;GO…	ko04146(Peroxisome);ko03320(PPAR signaling pathway);ko01040(Biosynthesis of unsaturated fatty acids);ko00592(alpha-Linolenic acid metabolism);ko00280(Valine, leucine and isoleucine degradation);ko00071(Fatty acid degradation)
ACAA2	17.1228	15.0254	17.9885	17.0856	18.0168	20.6343	15.7113	15.8631	15.6974	15.737	17.0413	15.9865	21.6287	21.2817	19.927	NC_000018.10	49782164	49813533	-	2926	ACAA2	GO:0003723;GO:0006695;GO:0016746;GO:0003985;GO:0005759;GO:0006631;GO:0071456;GO:1901029;GO:0102991;GO:0005739;GO:0006635;GO:0006629;GO:0016290;;GO:0005515;GO:0003986;GO:0003988;GO:1902109;GO:0016740;GO:0016787;GO:0016747;GO:0047617	K07508	EC:2.3.1.16	I	09Y9V;0DMUF;12PD1;0UIW1;0V6JX;1CUG9;KOG1391;16C0E;1AUCK;0RRBX	acetyl-CoA acyltransferase 2 [Source:HGNC Symbol;Acc:HGNC:83]	10449	P42765;B3KNP8	GO:0006695//cholesterol biosynthetic process;GO:0006631//fatty acid metabolic process;GO:0071456//cellular response to hypoxia;GO:1901029//negative regulation of mitochondrial outer membrane permeabilization involved in apoptotic signaling pathway;GO:0006635//fatty acid beta-oxidation;GO:0006629//lipid metabolic process;GO:1902109//negative regulation of mitochondrial membrane permeability involv…	GO:0005759//mitochondrial matrix;GO:0005739//mitochondrion;	GO:0003723//RNA binding;GO:0016746//acyltransferase activity;GO:0003985//acetyl-CoA C-acetyltransferase activity;GO:0102991//myristoyl-CoA hydrolase activity;GO:0016290//palmitoyl-CoA hydrolase activity;GO:0005515//protein binding;GO:0003986//acetyl-CoA hydrolase activity;GO:0003988//acetyl-CoA C-acyltransferase activity;GO:0016740//transferase activity;GO:0016787//hydrolase activity;GO:0016747//…	ko00280(Valine, leucine and isoleucine degradation);ko00071(Fatty acid degradation);ko00062(Fatty acid elongation)
ACACA	0.390443	0.507721	0.535056	0.357389	0.422692	0.450447	0.383965	0.364998	0.467382	0.289208	0.229958	0.333639	0.190974	0.249152	0.143202	NC_000017.11	37084992	37406836	-	11427	ACACA	GO:0046949;;GO:0042802;GO:0006629;GO:0005524;GO:0005737;GO:0005829;GO:0006084;GO:0015629;GO:0006853;GO:0051289;GO:0006631;GO:0019216;GO:0031325;GO:0000166;GO:0046872;GO:0003989;GO:0016874;GO:0006633;GO:0001650;GO:0071380;GO:2001295;GO:0019538;GO:0003824;GO:0005515;GO:0055088;GO:0008152;GO:0001894	K11262	-	-	-	acetyl-CoA carboxylase alpha [Source:HGNC Symbol;Acc:HGNC:84]	31	Q13085	GO:0046949//fatty-acyl-CoA biosynthetic process;GO:0006629//lipid metabolic process;GO:0006084//acetyl-CoA metabolic process;GO:0006853//carnitine shuttle;GO:0051289//protein homotetramerization;GO:0006631//fatty acid metabolic process;GO:0019216//regulation of lipid metabolic process;GO:0031325//positive regulation of cellular metabolic process;GO:0006633//fatty acid biosynthetic process;GO:0071…	GO:0005737//cytoplasm;GO:0005829//cytosol;GO:0015629//actin cytoskeleton;GO:0001650//fibrillar center;	GO:0042802//identical protein binding;GO:0005524//ATP binding;GO:0000166//nucleotide binding;GO:0046872//metal ion binding;GO:0003989//acetyl-CoA carboxylase activity;GO:0016874//ligase activity;GO:0003824//catalytic activity;GO:0005515//protein binding;	ko04936(Alcoholic liver disease);ko04922(Glucagon signaling pathway);ko04910(Insulin signaling pathway);ko04152(AMPK signaling pathway);ko00640(Propanoate metabolism);ko00620(Pyruvate metabolism);ko00061(Fatty acid biosynthesis)
ACACA_1	0.313634	0.485156	0.226817	0.264961	0.295884	0.292182	0.320926	0.192927	0.42376	0.231366	0.196305	0.1989	0.144877	0.166101	0.180886	NT_187614.1	1320992	1645992	-	11427	ACACA	GO:0046949;;GO:0042802;GO:0006629;GO:0005524;GO:0005737;GO:0005829;GO:0006084;GO:0015629;GO:0006853;GO:0051289;GO:0006631;GO:0019216;GO:0031325;GO:0000166;GO:0046872;GO:0003989;GO:0016874;GO:0006633;GO:0001650;GO:0071380;GO:2001295;GO:0019538;GO:0003824;GO:0005515;GO:0055088;GO:0008152;GO:0001894	-	-	-	-	acetyl-CoA carboxylase alpha [Source:HGNC Symbol;Acc:HGNC:84]	31	Q13085	GO:0046949//fatty-acyl-CoA biosynthetic process;GO:0006629//lipid metabolic process;GO:0006084//acetyl-CoA metabolic process;GO:0006853//carnitine shuttle;GO:0051289//protein homotetramerization;GO:0006631//fatty acid metabolic process;GO:0019216//regulation of lipid metabolic process;GO:0031325//positive regulation of cellular metabolic process;GO:0006633//fatty acid biosynthetic process;GO:0071…	GO:0005737//cytoplasm;GO:0005829//cytosol;GO:0015629//actin cytoskeleton;GO:0001650//fibrillar center;	GO:0042802//identical protein binding;GO:0005524//ATP binding;GO:0000166//nucleotide binding;GO:0046872//metal ion binding;GO:0003989//acetyl-CoA carboxylase activity;GO:0016874//ligase activity;GO:0003824//catalytic activity;GO:0005515//protein binding;	-
ACACB	4.75359	5.10649	4.85763	3.70155	4.32928	4.01979	4.5921	5.11679	5.52555	2.79638	2.95387	3.55729	1.32767	1.24856	1.28695	NC_000012.12	109112666	109268226	+	11109	ACACB	GO:0010884;GO:0014070;GO:0006853;GO:0009374;GO:0006084;GO:0043086;GO:0005829;;GO:0042802;GO:0005524;GO:0050995;GO:0005739;GO:0006629;GO:0046872;GO:0042493;GO:0010906;GO:0006633;GO:0016874;GO:0003989;GO:0019216;GO:0006631;GO:0051289;GO:0031999;GO:0005741;GO:0031325;GO:0000166;GO:0003824;GO:0005634;GO:0005515;GO:0031667;GO:0046322;GO:0010629;GO:2001295;GO:0008152;GO:0097009;GO:0060421	K01946	-	H;I	0RSAR;KOG0368;16646;1CRKC;0V6KN;12QRJ;0UK2M;09VEU;1B2HI;0DGW2	acetyl-CoA carboxylase beta [Source:HGNC Symbol;Acc:HGNC:85]	32	O00763	GO:0010884//positive regulation of lipid storage;GO:0014070//response to organic cyclic compound;GO:0006853//carnitine shuttle;GO:0006084//acetyl-CoA metabolic process;GO:0043086//negative regulation of catalytic activity;GO:0050995//negative regulation of lipid catabolic process;GO:0006629//lipid metabolic process;GO:0010906//regulation of glucose metabolic process;GO:0006633//fatty acid biosynt…	GO:0005829//cytosol;GO:0005739//mitochondrion;GO:0005741//mitochondrial outer membrane;GO:0005634//nucleus;	GO:0009374//biotin binding;GO:0042802//identical protein binding;GO:0005524//ATP binding;GO:0046872//metal ion binding;GO:0016874//ligase activity;GO:0003989//acetyl-CoA carboxylase activity;GO:0000166//nucleotide binding;GO:0003824//catalytic activity;GO:0005515//protein binding;	ko04936(Alcoholic liver disease);ko04931(Insulin resistance);ko04922(Glucagon signaling pathway);ko04920(Adipocytokine signaling pathway);ko04910(Insulin signaling pathway);ko04152(AMPK signaling pathway);ko00640(Propanoate metabolism);ko00620(Pyruvate metabolism);ko00061(Fatty acid biosynthesis)
ACAD10	11.4913	13.4463	11.2032	14.4637	14.1403	13.287	15.401	15.9897	16.2434	7.01429	8.83419	10.0165	4.29582	3.79345	4.97963	NC_000012.12	111686053	111757099	+	4099	ACAD10	GO:0016787;GO:0016627;GO:0005759;GO:0016491;GO:0050660;;GO:0005739;GO:0006635;GO:0055114	K11729	-	O;I	KOG3085;0RNW9;0DJ9F;09XEP;0UPYI;1AT58;KOG1469;1CU1F;0V8CV;16622;12QHT	acyl-CoA dehydrogenase family member 10 [Source:HGNC Symbol;Acc:HGNC:21597]	80724	Q6JQN1	GO:0006635//fatty acid beta-oxidation;GO:0055114//obsolete oxidation-reduction process;	GO:0005759//mitochondrial matrix;GO:0005739//mitochondrion;	GO:0016787//hydrolase activity;GO:0016627//oxidoreductase activity, acting on the CH-CH group of donors;GO:0016491//oxidoreductase activity;GO:0050660//flavin adenine dinucleotide binding;	-
ACAD11	0	0	0	0	0	0	0	0	0	0	0	0	0	0	0	NC_000003.12	132558141	132659809	-	3841	ACAD11	GO:0005743;GO:0006631;GO:0005777;GO:0050660;GO:0016491;GO:0055114;GO:0070991;GO:0033539;GO:0031966;GO:0005634;GO:0016020;GO:0017099;GO:0016627;GO:0005515;;GO:0004466;GO:0006635;GO:0006629;GO:0005739	K11730	-	C;I	0DJ9F;09XEP;1664I;1CU1F;0V8CV;0UFJX;0S15Q;12QHT;0IIP9;1AT7W	acyl-CoA dehydrogenase family member 11 [Source:HGNC Symbol;Acc:HGNC:30211]	84129	Q709F0	GO:0006631//fatty acid metabolic process;GO:0055114//obsolete oxidation-reduction process;GO:0033539//fatty acid beta-oxidation using acyl-CoA dehydrogenase;GO:0006635//fatty acid beta-oxidation;GO:0006629//lipid metabolic process;	GO:0005743//mitochondrial inner membrane;GO:0005777//peroxisome;GO:0031966//mitochondrial membrane;GO:0005634//nucleus;GO:0016020//membrane;GO:0005739//mitochondrion;	GO:0050660//flavin adenine dinucleotide binding;GO:0016491//oxidoreductase activity;GO:0070991//medium-chain-acyl-CoA dehydrogenase activity;GO:0017099//very-long-chain-acyl-CoA dehydrogenase activity;GO:0016627//oxidoreductase activity, acting on the CH-CH group of donors;GO:0005515//protein binding;GO:0004466//long-chain-acyl-CoA dehydrogenase activity;	-
ACAD8	11.6711	12.0048	12.4355	11.941	13.5287	13.7746	12.8629	13.5475	14.0765	12.5038	13.9418	13.824	27.0847	26.4451	26.7156	NC_000011.10	134253538	134265858	+	5590	ACAD8	GO:0006574;GO:0005759;GO:0016491;GO:0050660;GO:0055114;GO:0003995;GO:0009083;GO:0016627;;GO:0005739;GO:0006629	K11538	EC:1.3.99.-	I	0UHDJ;12NTW;KOG0140;16FM5;09UKU;0RM39;0V5K9;1CQJW;0DFWI;1AW1G	acyl-CoA dehydrogenase family member 8 [Source:HGNC Symbol;Acc:HGNC:87]	27034	Q9UKU7	GO:0006574//valine catabolic process;GO:0055114//obsolete oxidation-reduction process;GO:0009083//branched-chain amino acid catabolic process;GO:0006629//lipid metabolic process;	GO:0005759//mitochondrial matrix;GO:0005739//mitochondrion;	GO:0016491//oxidoreductase activity;GO:0050660//flavin adenine dinucleotide binding;GO:0003995//acyl-CoA dehydrogenase activity;GO:0016627//oxidoreductase activity, acting on the CH-CH group of donors;	ko00280(Valine, leucine and isoleucine degradation)
ACAD9	24.6647	25.8043	28.0318	22.615	25.2058	23.786	26.0464	25.8925	24.3252	25.0399	25.0943	25.9537	20.2734	18.5232	19.9691	NC_000003.12	128879596	128913114	+	2743	ACAD9	GO:0051791;GO:0004466;GO:0030425;GO:0032981;;GO:0005739;GO:0000062;GO:0003995;GO:0031966;GO:0005634;GO:0016627;GO:0005515;GO:0001676;GO:0016020;GO:0017099;GO:0016491;GO:0050660;GO:0070991;GO:0055114;GO:0005743	K15980	EC:1.3.99.-	C;I	12RRZ;0V6AG;0RSKX;09VB6;16E7Q;1CR9I;0DGJN;1B4HW;0UPPJ;KOG0137	acyl-CoA dehydrogenase family member 9 [Source:HGNC Symbol;Acc:HGNC:21497]	28976	Q9H845	GO:0051791//medium-chain fatty acid metabolic process;GO:0032981//mitochondrial respiratory chain complex I assembly;GO:0001676//long-chain fatty acid metabolic process;GO:0055114//obsolete oxidation-reduction process;	GO:0030425//dendrite;GO:0005739//mitochondrion;GO:0031966//mitochondrial membrane;GO:0005634//nucleus;GO:0016020//membrane;GO:0005743//mitochondrial inner membrane;	GO:0004466//long-chain-acyl-CoA dehydrogenase activity;GO:0000062//fatty-acyl-CoA binding;GO:0003995//acyl-CoA dehydrogenase activity;GO:0016627//oxidoreductase activity, acting on the CH-CH group of donors;GO:0005515//protein binding;GO:0017099//very-long-chain-acyl-CoA dehydrogenase activity;GO:0016491//oxidoreductase activity;GO:0050660//flavin adenine dinucleotide binding;GO:0070991//medium-c…	-
ACADL	0.0894142	0.0197016	0.101555	0.0215195	0	0.0637752	0.0400282	0.0364201	0.0652907	0.202004	0.0391754	0.0672224	0.0459965	0.111555	0	NC_000002.12	210187923	210225447	-	3272	ACADL	GO:0003995;GO:0042758;GO:0044242;GO:0004466;;GO:0042802;GO:0000062;GO:0005739;GO:0006629;GO:0120162;GO:0001659;GO:0006631;GO:0090181;GO:0031966;GO:0005515;GO:0016627;GO:0042413;GO:0046322;GO:0006635;GO:0016401;GO:0019254;GO:0016491;GO:0005759;GO:0050660;GO:0045717;GO:0033539;GO:0055114	K00255	EC:1.3.8.8	I	1CWV8;0VAYT;0DMZ7;0RPCN;0UR7M;KOG0141;0A0CD;1ATZ7;12SRA;16E48	acyl-CoA dehydrogenase long chain [Source:HGNC Symbol;Acc:HGNC:88]	33	P28330	GO:0042758//long-chain fatty acid catabolic process;GO:0044242//cellular lipid catabolic process;GO:0006629//lipid metabolic process;GO:0120162//positive regulation of cold-induced thermogenesis;GO:0001659//temperature homeostasis;GO:0006631//fatty acid metabolic process;GO:0090181//regulation of cholesterol metabolic process;GO:0042413//carnitine catabolic process;GO:0046322//negative regulation…	GO:0005739//mitochondrion;GO:0031966//mitochondrial membrane;GO:0005759//mitochondrial matrix;	GO:0003995//acyl-CoA dehydrogenase activity;GO:0004466//long-chain-acyl-CoA dehydrogenase activity;GO:0042802//identical protein binding;GO:0000062//fatty-acyl-CoA binding;GO:0005515//protein binding;GO:0016627//oxidoreductase activity, acting on the CH-CH group of donors;GO:0016401//palmitoyl-CoA oxidase activity;GO:0016491//oxidoreductase activity;GO:0050660//flavin adenine dinucleotide binding;	ko03320(PPAR signaling pathway);ko00071(Fatty acid degradation)
ACADM	11.9332	6.30505	7.5367	5.90723	10.5597	12.9027	3.92033	4.62197	4.86344	3.97075	4.67442	5.59461	12.8801	12.9261	10.82	NC_000001.11	75724709	75763679	+	2372	ACADM	GO:0006111;GO:0051791;GO:0006635;GO:0031966;GO:0005634;GO:0051793;GO:0016627;GO:0007507;GO:0050660;GO:0016491;GO:0005759;GO:0055114;GO:0033539;GO:0070991;GO:0006082;GO:0009791;GO:0019254;GO:0055007;;GO:0042802;GO:0030424;GO:0006629;GO:0005739;GO:0009437;GO:0001889;GO:0003995;GO:0006631;GO:0005978;GO:0042594;GO:0045329;GO:0019222;GO:0009409	K00249	EC:1.3.8.7	C;I	0DM6B;1CXAK;0RKR5;16FEG;KOG0140;09ZK4;1B32X;0VAYY;0URQ7;12RWD	acyl-CoA dehydrogenase medium chain [Source:HGNC Symbol;Acc:HGNC:89]	34	P11310;A0A0S2Z366	GO:0006111//regulation of gluconeogenesis;GO:0051791//medium-chain fatty acid metabolic process;GO:0006635//fatty acid beta-oxidation;GO:0051793//medium-chain fatty acid catabolic process;GO:0007507//heart development;GO:0055114//obsolete oxidation-reduction process;GO:0033539//fatty acid beta-oxidation using acyl-CoA dehydrogenase;GO:0006082//organic acid metabolic process;GO:0009791//post-embry…	GO:0031966//mitochondrial membrane;GO:0005634//nucleus;GO:0005759//mitochondrial matrix;GO:0030424//axon;GO:0005739//mitochondrion;	GO:0016627//oxidoreductase activity, acting on the CH-CH group of donors;GO:0050660//flavin adenine dinucleotide binding;GO:0016491//oxidoreductase activity;GO:0070991//medium-chain-acyl-CoA dehydrogenase activity;GO:0042802//identical protein binding;GO:0003995//acyl-CoA dehydrogenase activity;	ko04936(Alcoholic liver disease);ko03320(PPAR signaling pathway);ko00280(Valine, leucine and isoleucine degradation);ko00071(Fatty acid degradation)
ACADS	22.1727	24.8954	24.4686	26.0654	22.3331	21.1908	25.1593	30.6113	28.249	36.3708	35.1714	32.6425	24.5062	24.4678	31.9251	NC_000012.12	120725826	120740008	+	1999	ACADS	GO:0006635;GO:0006629;GO:0005739;GO:0005634;GO:0003995;GO:0046359;GO:0016627;GO:0006631;GO:0050660;GO:0005813;GO:0016491;GO:0005759;GO:0055114;GO:0033539;GO:0005654;GO:0004085	K00248	EC:1.3.8.1	C;I	0DF07;0V4P1;0UTJF;1CPPZ;1B0QM;12PPH;16GJK;09TPV;0RNZ8;KOG0139	acyl-CoA dehydrogenase short chain [Source:HGNC Symbol;Acc:HGNC:90]	35	P16219;E5KSD5	GO:0006635//fatty acid beta-oxidation;GO:0006629//lipid metabolic process;GO:0046359//butyrate catabolic process;GO:0006631//fatty acid metabolic process;GO:0055114//obsolete oxidation-reduction process;GO:0033539//fatty acid beta-oxidation using acyl-CoA dehydrogenase;	GO:0005739//mitochondrion;GO:0005634//nucleus;GO:0005813//centrosome;GO:0005759//mitochondrial matrix;GO:0005654//nucleoplasm;	GO:0003995//acyl-CoA dehydrogenase activity;GO:0016627//oxidoreductase activity, acting on the CH-CH group of donors;GO:0050660//flavin adenine dinucleotide binding;GO:0016491//oxidoreductase activity;GO:0004085//butyryl-CoA dehydrogenase activity;	ko00650(Butanoate metabolism);ko00640(Propanoate metabolism);ko00410(beta-Alanine metabolism);ko00280(Valine, leucine and isoleucine degradation);ko00071(Fatty acid degradation)
ACADSB	2.76404	1.41097	1.86372	1.87829	2.52502	3.37796	1.09741	1.29396	0.961973	1.60115	1.75351	1.74266	3.80884	4.30669	3.3578	NC_000010.11	123009006	123058290	+	5848	ACADSB	GO:0005739;GO:0102035;GO:0006629;;GO:0042802;GO:0016627;GO:0009083;GO:0003853;GO:0003995;GO:0055114;GO:0005759;GO:0006550;GO:0016491;GO:0006631;GO:0050660;GO:0016937	K09478	EC:1.3.8.5	C;I	0UT3K;0V4P1;16AJW;1B3I8;12PPH;1CUK5;0RX7M;0DJT1;09TPV;KOG0139	acyl-CoA dehydrogenase short/branched chain [Source:HGNC Symbol;Acc:HGNC:91]	36	P45954;A0A0S2Z3P9	GO:0006629//lipid metabolic process;GO:0009083//branched-chain amino acid catabolic process;GO:0055114//obsolete oxidation-reduction process;GO:0006550//isoleucine catabolic process;GO:0006631//fatty acid metabolic process;	GO:0005739//mitochondrion;GO:0005759//mitochondrial matrix;	GO:0102035//isobutyryl-CoA:FAD oxidoreductase activity;GO:0042802//identical protein binding;GO:0016627//oxidoreductase activity, acting on the CH-CH group of donors;GO:0003853//2-methylacyl-CoA dehydrogenase activity;GO:0003995//acyl-CoA dehydrogenase activity;GO:0016491//oxidoreductase activity;GO:0050660//flavin adenine dinucleotide binding;GO:0016937//short-branched-chain-acyl-CoA dehydrogena…	ko00280(Valine, leucine and isoleucine degradation);ko00071(Fatty acid degradation)
ACADVL	137.234	155.178	140.166	128.326	128.354	121.104	136.432	141.21	132.107	243.489	216.87	221.923	141.799	137.421	168.577	NC_000017.11	7217125	7225266	+	2603	ACADVL	GO:0003995;GO:0005730;GO:0030855;GO:0017099;GO:0042645;;GO:0042802;GO:0004466;GO:0036498;GO:0006629;GO:0000062;GO:0005739;GO:0005743;GO:0005654;GO:0009409;GO:0006631;GO:0001659;GO:0090181;GO:0031966;GO:0016020;GO:0005515;GO:0016627;GO:0046322;GO:0006635;GO:0009062;GO:0015980;GO:0031314;GO:0050660;GO:0016491;GO:0005759;GO:0055114;GO:0045717;GO:0033539	K09479	EC:1.3.8.9	I	12RRZ;0V6AG;0RSXF;1B19D;16GGK;0URCE;09VB6;1CR9I;0DGJN;KOG0137	acyl-CoA dehydrogenase very long chain [Source:HGNC Symbol;Acc:HGNC:92]	37	P49748	GO:0030855//epithelial cell differentiation;GO:0036498//IRE1-mediated unfolded protein response;GO:0006629//lipid metabolic process;GO:0009409//response to cold;GO:0006631//fatty acid metabolic process;GO:0001659//temperature homeostasis;GO:0090181//regulation of cholesterol metabolic process;GO:0046322//negative regulation of fatty acid oxidation;GO:0006635//fatty acid beta-oxidation;GO:0009062/…	GO:0005730//nucleolus;GO:0042645//mitochondrial nucleoid;GO:0005739//mitochondrion;GO:0005743//mitochondrial inner membrane;GO:0005654//nucleoplasm;GO:0031966//mitochondrial membrane;GO:0016020//membrane;GO:0031314//extrinsic component of mitochondrial inner membrane;GO:0005759//mitochondrial matrix;	GO:0003995//acyl-CoA dehydrogenase activity;GO:0017099//very-long-chain-acyl-CoA dehydrogenase activity;GO:0042802//identical protein binding;GO:0004466//long-chain-acyl-CoA dehydrogenase activity;GO:0000062//fatty-acyl-CoA binding;GO:0005515//protein binding;GO:0016627//oxidoreductase activity, acting on the CH-CH group of donors;GO:0050660//flavin adenine dinucleotide binding;GO:0016491//oxidor…	ko04936(Alcoholic liver disease);ko00071(Fatty acid degradation)
ACAN	0.334684	0.589958	0.341188	0.117877	0.238732	0.12421	0.168101	0.332496	0.174847	0.110651	0.236049	0.245482	0.00839847	0.016295	0.0384485	NC_000015.10	88803436	88875353	+	8960	ACAN	GO:0062023;GO:0002063;GO:0030246;GO:0005604;GO:0005201;GO:0001502;GO:0031012;GO:0030166;GO:0007507;GO:0005515;GO:0006508;GO:0005540;GO:0098966;GO:0042340;GO:0046872;GO:0005509;GO:0030199;GO:0098982;GO:0007155;GO:0043202;GO:0005576;;GO:0030198;GO:0098978;GO:0030021;GO:0005796;GO:0001501;GO:0018146;GO:0007417	K06792	-	O;T;W	0UQ1R;0VAB9;09ZE7;164MX;1CSSW;0IJP2;0DKWJ;13JCP;0RQRF;1B3R4	aggrecan [Source:HGNC Symbol;Acc:HGNC:319]	176	P16112	GO:0002063//chondrocyte development;GO:0001502//cartilage condensation;GO:0030166//proteoglycan biosynthetic process;GO:0007507//heart development;GO:0006508//proteolysis;GO:0042340//keratan sulfate catabolic process;GO:0030199//collagen fibril organization;GO:0007155//cell adhesion;GO:0030198//extracellular matrix organization;GO:0001501//skeletal system development;GO:0018146//keratan sulfate b…	GO:0062023//collagen-containing extracellular matrix;GO:0005604//basement membrane;GO:0031012//extracellular matrix;GO:0098966//perisynaptic extracellular matrix;GO:0098982//GABA-ergic synapse;GO:0043202//lysosomal lumen;GO:0005576//extracellular region;GO:0098978//glutamatergic synapse;GO:0005796//Golgi lumen;	GO:0030246//carbohydrate binding;GO:0005201//extracellular matrix structural constituent;GO:0005515//protein binding;GO:0005540//hyaluronic acid binding;GO:0046872//metal ion binding;GO:0005509//calcium ion binding;GO:0030021//extracellular matrix structural constituent conferring compression resistance;	-
ACAP1	0	0	0.0110744	0	0.0114983	0.011591	0	0.00992889	0	0	0	0	0	0	0.0287034	NC_000017.11	7336506	7354944	+	6001	ACAP1	GO:0043547;GO:0005096;GO:0046872;GO:0005768;GO:0055038;GO:0015031;GO:0005515;GO:0016020	K12489	-	T	12PNJ;16AJ3;1AV1W;0DHEF;0UIGZ;1CS4F;KOG0521;09W2N;0RKHG;0V70X	ArfGAP with coiled-coil, ankyrin repeat and PH domains 1 [Source:HGNC Symbol;Acc:HGNC:16467]	9744	Q15027	GO:0043547//positive regulation of GTPase activity;GO:0015031//protein transport;	GO:0005768//endosome;GO:0055038//recycling endosome membrane;GO:0016020//membrane;	GO:0005096//GTPase activator activity;GO:0046872//metal ion binding;GO:0005515//protein binding;	ko04144(Endocytosis)
ACAP1_1	0.0365643	0.0644529	0.110744	0.0586667	0.0114983	0.0347729	0.0982128	0.0297867	0.0830649	0.0826057	0.0854403	0.0855225	0	0.0243298	0.0717585	NW_021160020.1	94894	109842	+	6001	ACAP1	GO:0043547;GO:0005096;GO:0046872;GO:0005768;GO:0055038;GO:0015031;GO:0005515;GO:0016020	-	-	T	12PNJ;16AJ3;1AV1W;0DHEF;0UIGZ;1CS4F;KOG0521;09W2N;0RKHG;0V70X	ArfGAP with coiled-coil, ankyrin repeat and PH domains 1 [Source:HGNC Symbol;Acc:HGNC:16467]	9744	Q15027	GO:0043547//positive regulation of GTPase activity;GO:0015031//protein transport;	GO:0005768//endosome;GO:0055038//recycling endosome membrane;GO:0016020//membrane;	GO:0005096//GTPase activator activity;GO:0046872//metal ion binding;GO:0005515//protein binding;	-
ACAP2	3.36057	1.52558	2.01614	1.37385	2.58842	2.75813	1.21179	1.20007	1.246	0.929088	0.887462	1.07059	1.46825	1.78277	1.59369	NC_000003.12	195274742	195443176	-	7944	ACAP2	GO:0010008;GO:0005096;GO:0005768;GO:0016020;GO:0005515;GO:0043547;GO:0032456;GO:0001726;GO:0030029;GO:0046872;GO:1990090	K12489	-	T	1AZY9;165C8;0RTKN;12PNJ;1CXB3;0DHEF;0UT52;KOG0521;09W2N;0V70X	ArfGAP with coiled-coil, ankyrin repeat and PH domains 2 [Source:HGNC Symbol;Acc:HGNC:16469]	23527	Q15057	GO:0043547//positive regulation of GTPase activity;GO:0032456//endocytic recycling;GO:0030029//actin filament-based process;GO:1990090//cellular response to nerve growth factor stimulus;	GO:0010008//endosome membrane;GO:0005768//endosome;GO:0016020//membrane;GO:0001726//ruffle;	GO:0005096//GTPase activator activity;GO:0005515//protein binding;GO:0046872//metal ion binding;	ko04144(Endocytosis)
ACAP3	21.9687	26.4678	20.7028	18.4311	20.7358	18.7423	24.6857	26.153	23.1283	21.7345	23.1643	26.8638	23.3398	22.3011	23.9725	NC_000001.11	1292384	1307930	-	6632	ACAP3	GO:0010975;GO:0005096;GO:0001764;GO:0043547;;GO:0030426;GO:0005515;GO:0046872	K12489	-	T	12PNJ;16ERT;1CXB3;0DHEF;0RXUI;0UT52;KOG0521;09W2N;0V70X;1B21X	ArfGAP with coiled-coil, ankyrin repeat and PH domains 3 [Source:HGNC Symbol;Acc:HGNC:16754]	116983	Q96P50;Q8WTZ1	GO:0010975//regulation of neuron projection development;GO:0001764//neuron migration;GO:0043547//positive regulation of GTPase activity;	GO:0030426//growth cone;	GO:0005096//GTPase activator activity;GO:0005515//protein binding;GO:0046872//metal ion binding;	ko04144(Endocytosis)
ACAT1	18.1604	13.2924	15.2346	14.4789	17.6232	20.3371	12.4975	13.8451	13.3266	15.1015	18.0825	14.9512	18.9196	17.7936	16.5097	NC_000011.10	108116705	108148822	+	3516	ACAT1	GO:0042802;;GO:0019899;GO:0006629;GO:0005739;GO:0046952;GO:0014070;GO:0001889;GO:0060612;GO:0007420;GO:0006631;GO:0003985;GO:0006550;GO:0120225;GO:0042594;GO:0016453;GO:0034435;GO:0046872;GO:0006635;GO:0072229;GO:0046951;GO:0016747;GO:0016740;GO:0015936;GO:0006085;GO:0070062;GO:0009083;GO:1902224;GO:0009725;GO:0005759;GO:0030955;GO:0016746;GO:0015937;GO:1902860;GO:0046356	K00626	EC:2.3.1.9	C;I	1ARDF;16FJH;0UFGV;0DEIA;0RNTQ;09T74;1CP84;12N2Y;0V45W;KOG1390	acetyl-CoA acetyltransferase 1 [Source:HGNC Symbol;Acc:HGNC:93]	38	P24752;A0A140VJX1	GO:0006629//lipid metabolic process;GO:0046952//ketone body catabolic process;GO:0014070//response to organic cyclic compound;GO:0001889//liver development;GO:0060612//adipose tissue development;GO:0007420//brain development;GO:0006631//fatty acid metabolic process;GO:0006550//isoleucine catabolic process;GO:0042594//response to starvation;GO:0034435//cholesterol esterification;GO:0006635//fatty …	GO:0005739//mitochondrion;GO:0070062//extracellular exosome;GO:0005759//mitochondrial matrix;	GO:0042802//identical protein binding;GO:0019899//enzyme binding;GO:0003985//acetyl-CoA C-acetyltransferase activity;GO:0120225//coenzyme A binding;GO:0016453//C-acetyltransferase activity;GO:0046872//metal ion binding;GO:0016747//acyltransferase activity, transferring groups other than amino-acyl groups;GO:0016740//transferase activity;GO:0030955//potassium ion binding;GO:0016746//acyltransferas…	ko04975(Fat digestion and absorption);ko00900(Terpenoid backbone biosynthesis);ko00650(Butanoate metabolism);ko00630(Glyoxylate and dicarboxylate metabolism);ko00620(Pyruvate metabolism);ko00380(Tryptophan metabolism);ko00310(Lysine degradation);ko00280(Valine, leucine and isoleucine degradation);ko00071(Fatty acid degradation)
ACAT2	13.7767	13.5937	13.9411	13.2626	11.7086	12.4906	10.5727	12.27	11.536	20.8099	20.2726	19.4466	22.2734	22.129	21.6139	NC_000006.12	159762045	159779112	+	1821	ACAT2	GO:0005515;GO:0070062;GO:0005829;GO:0016740;GO:0005737;GO:0016747;GO:0005739;GO:0006629;GO:0006635;;GO:0006695;GO:0016746;GO:0003985;GO:0006631	K00626	EC:2.3.1.9	I	0UM7K;09Y9V;0DMUF;12PD1;1CWPU;0V6JX;1AUMX;0RREQ;167G4;KOG1391	acetyl-CoA acetyltransferase 2 [Source:HGNC Symbol;Acc:HGNC:94]	39	Q9BWD1	GO:0006629//lipid metabolic process;GO:0006635//fatty acid beta-oxidation;GO:0006695//cholesterol biosynthetic process;GO:0006631//fatty acid metabolic process;	GO:0070062//extracellular exosome;GO:0005829//cytosol;GO:0005737//cytoplasm;GO:0005739//mitochondrion;	GO:0005515//protein binding;GO:0016740//transferase activity;GO:0016747//acyltransferase activity, transferring groups other than amino-acyl groups;GO:0016746//acyltransferase activity;GO:0003985//acetyl-CoA C-acetyltransferase activity;	ko04975(Fat digestion and absorption);ko00900(Terpenoid backbone biosynthesis);ko00650(Butanoate metabolism);ko00630(Glyoxylate and dicarboxylate metabolism);ko00620(Pyruvate metabolism);ko00380(Tryptophan metabolism);ko00310(Lysine degradation);ko00280(Valine, leucine and isoleucine degradation);ko00071(Fatty acid degradation)
ACBD3	31.693	13.0762	24.9401	10.3535	21.3512	22.8235	13.2836	12.3522	14.2858	14.2617	16.5234	13.1946	20.6182	20.2873	19.4645	NC_000001.11	226144679	226186741	-	3584	ACBD3	GO:0006892;GO:0016032;GO:0005794;GO:0000139;GO:0034237;GO:0005515;GO:0016020;;GO:0005739;GO:0000062;GO:0006694;GO:0006629	K23935	-	U	0RXVJ;KOG3878;1AWFN;1CSIN;12PYQ;0DHU6;0V7HC;0UK3X;09WIU;16AR8	acyl-CoA binding domain containing 3 [Source:HGNC Symbol;Acc:HGNC:15453]	64746	Q9H3P7;A0A024R3P9	GO:0006892//post-Golgi vesicle-mediated transport;GO:0016032//viral process;GO:0006694//steroid biosynthetic process;GO:0006629//lipid metabolic process;	GO:0005794//Golgi apparatus;GO:0000139//Golgi membrane;GO:0016020//membrane;GO:0005739//mitochondrion;	GO:0034237//protein kinase A regulatory subunit binding;GO:0005515//protein binding;GO:0000062//fatty-acyl-CoA binding;	ko05132(Salmonella infection)
ACBD4	10.9205	10.9552	10.8423	10.2566	9.88367	9.67624	12.9414	13.0334	13.0872	10.0959	12.1833	13.7058	8.07492	7.65639	9.93182	NC_000017.11	45132600	45144181	+	4119	ACBD4	GO:0008289;GO:0016020;GO:0005515;GO:0000062;;GO:0016021	-	-	I	1AS4Z;09USH;KOG0817;0V5S1;0RX0U;1651F;0UHNE;1CQRM;13PEH;0DG23	acyl-CoA binding domain containing 4 [Source:HGNC Symbol;Acc:HGNC:23337]	79777	Q8NC06	-	GO:0016020//membrane;GO:0016021//integral component of membrane;	GO:0008289//lipid binding;GO:0005515//protein binding;GO:0000062//fatty-acyl-CoA binding;	-
ACBD5	3.17755	1.33721	2.08086	1.60758	2.44858	2.76778	1.4524	1.33703	1.49574	0.862304	1.22078	1.16695	2.47398	2.33338	2.28092	NC_000010.11	27182838	27243542	-	7665	ACBD5	GO:0005515;GO:0005778;GO:0005829;GO:0016020;;GO:0000062;GO:0045046;GO:0016021;GO:0030242;GO:0006914;GO:0009062;GO:0003674;GO:0005654;GO:0005777;GO:0008289	-	-	I;U	0V9S2;09YU7;KOG0817;1B0RX;16G2K;0RMAS;1CV2S;0UP5W;13SR3;0DK8X	acyl-CoA binding domain containing 5 [Source:HGNC Symbol;Acc:HGNC:23338]	91452	Q5T8D3;B7Z2A7;Q8NCM9	GO:0045046//protein import into peroxisome membrane;GO:0030242//autophagy of peroxisome;GO:0006914//autophagy;GO:0009062//fatty acid catabolic process;	GO:0005778//peroxisomal membrane;GO:0005829//cytosol;GO:0016020//membrane;GO:0016021//integral component of membrane;GO:0005654//nucleoplasm;GO:0005777//peroxisome;	GO:0005515//protein binding;GO:0000062//fatty-acyl-CoA binding;GO:0003674//molecular_function;GO:0008289//lipid binding;	-
ACBD6	8.04498	8.30786	7.76787	7.76423	6.125	7.32487	8.15079	7.41608	8.55898	4.56277	4.47002	4.85076	2.86273	3.36079	3.14583	NC_000001.11	180269663	180502577	-	7255	ACBD6	GO:0006637;GO:0008289;GO:0000062;;GO:0005829;GO:0005515;GO:0005737	-	-	I	1AX7M;165UC;0V90K;KOG0817;12PD6;0USUI;0RX2W;09Y38;0DJG5;1CU8N	acyl-CoA binding domain containing 6 [Source:HGNC Symbol;Acc:HGNC:23339]	84320	Q9BR61;A0A024R949;B2RAA8	GO:0006637//acyl-CoA metabolic process;	GO:0005829//cytosol;GO:0005737//cytoplasm;	GO:0008289//lipid binding;GO:0000062//fatty-acyl-CoA binding;GO:0005515//protein binding;	-
ACBD7	5.14373	3.92138	4.65399	5.70399	6.67491	6.56358	5.42155	5.67544	5.34606	8.94023	11.1256	8.78936	14.2909	13.1056	9.99249	NC_000010.11	15075475	15088776	-	3370	ACBD7	GO:0000062;GO:0005515;GO:0008289	-	-	I	0DVV0;16K3T;KOG0817;0RZJ2;1D53G;13WB7;1B6KD;0VM9J;0UWA0;0A9E6	acyl-CoA binding domain containing 7 [Source:HGNC Symbol;Acc:HGNC:17715]	414149	Q8N6N7	-	-	GO:0000062//fatty-acyl-CoA binding;GO:0005515//protein binding;GO:0008289//lipid binding;	-
ACCS	3.90805	3.02237	3.20006	2.78078	3.16226	3.46686	4.01077	3.93866	3.35373	4.46686	4.39906	4.92394	3.9413	3.19141	4.09251	NC_000011.10	44066118	44084237	+	4735	ACCS	GO:0003824;GO:0005515;GO:0042218;GO:0042802;;GO:0030170;GO:0009058	-	-	T;E	12WTK;0RT2F;1B2CY;KOG0256;0V92T;1CXW0;0A3ME;0UHIP;0DNC2;169D9	1-aminocyclopropane-1-carboxylate synthase homolog (inactive) [Source:HGNC Symbol;Acc:HGNC:23989]	84680	Q96QU6;A0A0S2Z622	GO:0042218//1-aminocyclopropane-1-carboxylate biosynthetic process;GO:0009058//biosynthetic process;	-	GO:0003824//catalytic activity;GO:0005515//protein binding;GO:0042802//identical protein binding;GO:0030170//pyridoxal phosphate binding;	-
ACCSL	0.0391756	0	0.0355959	0.0377139	0	0	0	0.0319139	0.0381416	0.0295017	0	0	0	0	0	NC_000011.10	44047981	44059977	+	1867	ACCSL	GO:0030170;GO:0009058;;GO:0003824	-	-	T;E	12WTK;1AT54;KOG0256;16D1N;0V92T;1CXW0;0A3ME;0UHIP;0DNC2;0RUYJ	1-aminocyclopropane-1-carboxylate synthase homolog (inactive) like [Source:HGNC Symbol;Acc:HGNC:34391]	390110	Q4AC99;Q3C1W0	GO:0009058//biosynthetic process;	-	GO:0030170//pyridoxal phosphate binding;GO:0003824//catalytic activity;	-
ACD	30.455	36.0862	32.0098	38.9462	40.4672	37.5458	38	36.0225	37.8273	35.8451	36.4576	40.4834	46.0679	47.3345	48.7451	NC_000016.10	67657512	67660832	-	2099	ACD	GO:0000723;GO:0035282;GO:1900051;GO:0051973;GO:0032201;GO:0005694;GO:0016604;GO:0060381;GO:0005515;GO:0032212;GO:0016233;GO:0005634;GO:0042162;GO:0070187;GO:0032202;GO:0006886;GO:0070198;GO:0044877;GO:0000783;GO:0000781;GO:0001655;GO:0005654;GO:0005697;GO:0003677;GO:0032211;GO:0001501;GO:0048239;GO:0030326;GO:0070200;GO:0031848;;GO:0007004;GO:0070182;GO:0045007	K11114	-	-	-	ACD shelterin complex subunit and telomerase recruitment factor [Source:HGNC Symbol;Acc:HGNC:25070]	65057	Q96AP0;A0A590TQL1	GO:0000723//telomere maintenance;GO:0035282//segmentation;GO:1900051//positive regulation of histone exchange;GO:0051973//positive regulation of telomerase activity;GO:0032201//telomere maintenance via semi-conservative replication;GO:0060381//positive regulation of single-stranded telomeric DNA binding;GO:0032212//positive regulation of telomere maintenance via telomerase;GO:0016233//telomere ca…	GO:0005694//chromosome;GO:0016604//nuclear body;GO:0005634//nucleus;GO:0070187//shelterin complex;GO:0000783//nuclear telomere cap complex;GO:0000781//chromosome, telomeric region;GO:0005654//nucleoplasm;GO:0005697//telomerase holoenzyme complex;	GO:0005515//protein binding;GO:0042162//telomeric DNA binding;GO:0044877//protein-containing complex binding;GO:0003677//DNA binding;GO:0070182//DNA polymerase binding;	-
ACE	2.70066	3.69751	2.96611	3.39501	2.85702	2.7429	3.19273	2.72338	2.82084	4.65003	4.23903	4.96754	1.68602	1.62255	2.59346	NC_000017.11	63477061	63498373	+	5579	ACE	GO:0008237;GO:0005764;GO:0003779;GO:0007283;GO:0046872;GO:0002446;GO:0097746;;GO:0001974;GO:0019229;GO:0032943;GO:0005576;GO:0032092;GO:0061098;GO:0004175;GO:0001822;GO:0060177;GO:0006508;GO:0032091;GO:0010629;GO:0070573;GO:0003084;GO:0009897;GO:0005768;GO:0008233;GO:0051019;GO:0005615;GO:0002474;GO:0002019;GO:1902033;GO:0050435;GO:0016021;GO:0042447;GO:0060218;GO:0060047;GO:0002003;GO:0031711;GO…	K01283	EC:3.4.15.1	E	KOG3690;1CVUT;0UNG4;09UK1;12S0D;0DM00;1B26M;0V5JA;16BP8;0RXSN	angiotensin I converting enzyme [Source:HGNC Symbol;Acc:HGNC:2707]	1636	P12821;B4DKH4	GO:0007283//spermatogenesis;GO:0002446//neutrophil mediated immunity;GO:0097746//blood vessel diameter maintenance;GO:0001974//blood vessel remodeling;GO:0019229//regulation of vasoconstriction;GO:0032943//mononuclear cell proliferation;GO:0032092//positive regulation of protein binding;GO:0061098//positive regulation of protein tyrosine kinase activity;GO:0001822//kidney development;GO:0060177//…	GO:0005764//lysosome;GO:0005576//extracellular region;GO:0009897//external side of plasma membrane;GO:0005768//endosome;GO:0005615//extracellular space;GO:0016021//integral component of membrane;GO:0005737//cytoplasm;GO:0005886//plasma membrane;GO:0070062//extracellular exosome;GO:0016020//membrane;	GO:0008237//metallopeptidase activity;GO:0003779//actin binding;GO:0046872//metal ion binding;GO:0004175//endopeptidase activity;GO:0070573//metallodipeptidase activity;GO:0008233//peptidase activity;GO:0051019//mitogen-activated protein kinase binding;GO:0031711//bradykinin receptor binding;GO:0016787//hydrolase activity;GO:0008270//zinc ion binding;GO:0008241//peptidyl-dipeptidase activity;GO:0…	ko05415(Diabetic cardiomyopathy);ko05410(Hypertrophic cardiomyopathy);ko05171(Coronavirus disease - COVID-19);ko05142(Chagas disease);ko04924(Renin secretion);ko04614(Renin-angiotensin system)
ACE2	0.0159209	0	0	0.0306538	0.0901194	0.0908456	0.0142547	0.0518792	0	0	0.055804	0.0797967	0.0982807	0.0317813	0	NC_000023.11	15518197	15607211	-	4594	ACE2	GO:0015827;GO:0006508;GO:0042995;GO:0005615;GO:0051957;GO:0008233;GO:0001817;GO:0004175;GO:0046718;GO:0046813;GO:1903779;GO:0003051;;GO:0022898;GO:0005576;GO:0060452;GO:0019229;GO:2000379;GO:0008237;GO:0042127;GO:0097746;GO:1903598;GO:0045121;GO:0016032;GO:0046872;GO:0016324;GO:0050727;GO:0031526;GO:0070062;GO:0016020;GO:0005515;GO:0004180;GO:0005929;GO:0003081;GO:2000272;GO:0030666;GO:0005886;GO…	K09708	EC:3.4.17.23	E	0UTCW;KOG3690;165QJ;09UK1;0DJJG;12S0D;1CUC7;0RUYA;0V5JA;1B3FN	angiotensin I converting enzyme 2 [Source:HGNC Symbol;Acc:HGNC:13557]	59272	Q9BYF1	GO:0015827//tryptophan transport;GO:0006508//proteolysis;GO:0051957//positive regulation of amino acid transport;GO:0001817//regulation of cytokine production;GO:0046718//viral entry into host cell;GO:0046813//receptor-mediated virion attachment to host cell;GO:1903779//regulation of cardiac conduction;GO:0003051//angiotensin-mediated drinking behavior;GO:0022898//regulation of transmembrane tran…	GO:0042995//cell projection;GO:0005615//extracellular space;GO:0005576//extracellular region;GO:0045121//membrane raft;GO:0016324//apical plasma membrane;GO:0031526//brush border membrane;GO:0070062//extracellular exosome;GO:0016020//membrane;GO:0005929//cilium;GO:0030666//endocytic vesicle membrane;GO:0005886//plasma membrane;GO:0005737//cytoplasm;GO:0009986//cell surface;GO:0005788//endoplasmic…	GO:0008233//peptidase activity;GO:0004175//endopeptidase activity;GO:0008237//metallopeptidase activity;GO:0046872//metal ion binding;GO:0005515//protein binding;GO:0004180//carboxypeptidase activity;GO:0042802//identical protein binding;GO:0008241//peptidyl-dipeptidase activity;GO:0016787//hydrolase activity;GO:0008270//zinc ion binding;GO:0001618//virus receptor activity;GO:0004181//metallocarb…	ko05171(Coronavirus disease - COVID-19);ko04974(Protein digestion and absorption);ko04614(Renin-angiotensin system)
ACER1	0	0	0	0	0	0	0.0750127	0.0341256	0	0	0	0	0	0	0	NC_000019.10	6306142	6360368	-	1746	ACER1	GO:0030216;GO:0016811;GO:0046514;GO:0016021;GO:0006665;GO:0005783;GO:0030154;GO:0046872;GO:0071633;GO:0017040;GO:0030148;GO:0046512;GO:0006672;GO:0010446;GO:0006629;GO:0071277;GO:0008544;GO:0016787;GO:0102121;GO:0005789;GO:0005515;GO:0016020	K01441	EC:3.5.1.23	I	0RN1J;1D07M;13HAA;1B2RV;0V57U;0UMQX;16F21;0DR2S;0A34C;KOG2329	alkaline ceramidase 1 [Source:HGNC Symbol;Acc:HGNC:18356]	125981	Q8TDN7	GO:0030216//keratinocyte differentiation;GO:0046514//ceramide catabolic process;GO:0006665//sphingolipid metabolic process;GO:0030154//cell differentiation;GO:0030148//sphingolipid biosynthetic process;GO:0046512//sphingosine biosynthetic process;GO:0006672//ceramide metabolic process;GO:0010446//response to alkaline pH;GO:0006629//lipid metabolic process;GO:0071277//cellular response to calcium …	GO:0016021//integral component of membrane;GO:0005783//endoplasmic reticulum;GO:0005789//endoplasmic reticulum membrane;GO:0016020//membrane;	GO:0016811//hydrolase activity, acting on carbon-nitrogen (but not peptide) bonds, in linear amides;GO:0046872//metal ion binding;GO:0071633//dihydroceramidase activity;GO:0017040//N-acylsphingosine amidohydrolase activity;GO:0016787//hydrolase activity;GO:0102121//ceramidase activity;GO:0005515//protein binding;	ko04071(Sphingolipid signaling pathway);ko00600(Sphingolipid metabolism)
ACER2	1.47461	1.31007	1.87582	1.12432	1.93649	1.59309	2.03852	1.72984	1.68837	3.26036	3.77309	3.60673	22.7935	24.7852	22.9897	NC_000009.12	19408927	19455173	+	6200	ACER2	GO:0016787;GO:0006629;GO:0006974;GO:0046512;GO:0042981;GO:0010506;GO:0033629;GO:0006665;GO:0016021;GO:0046872;GO:0006919;GO:0016020;GO:0030173;GO:0010942;GO:0102121;GO:0090285;GO:0006672;GO:0035690;GO:0001953;GO:0071633;GO:0017040;GO:0030148;GO:0005794;GO:0000139;GO:0046514;GO:0008284;GO:0032526;GO:0016811;GO:0030330	K01441	EC:3.5.1.23	I	0VDRN;0RQUG;0V05E;0A2WD;16M40;1B9DG;0DQIA;1CZKJ;KOG2329;13I5G	alkaline ceramidase 2 [Source:HGNC Symbol;Acc:HGNC:23675]	340485	Q5QJU3;B3KVV5	GO:0006629//lipid metabolic process;GO:0006974//cellular response to DNA damage stimulus;GO:0046512//sphingosine biosynthetic process;GO:0042981//regulation of apoptotic process;GO:0010506//regulation of autophagy;GO:0033629//negative regulation of cell adhesion mediated by integrin;GO:0006665//sphingolipid metabolic process;GO:0006919//activation of cysteine-type endopeptidase activity involved …	GO:0016021//integral component of membrane;GO:0016020//membrane;GO:0030173//integral component of Golgi membrane;GO:0005794//Golgi apparatus;GO:0000139//Golgi membrane;	GO:0016787//hydrolase activity;GO:0046872//metal ion binding;GO:0102121//ceramidase activity;GO:0071633//dihydroceramidase activity;GO:0017040//N-acylsphingosine amidohydrolase activity;GO:0016811//hydrolase activity, acting on carbon-nitrogen (but not peptide) bonds, in linear amides;	ko04071(Sphingolipid signaling pathway);ko00600(Sphingolipid metabolism)
ACER3	2.03386	1.23412	1.67743	1.00158	1.70474	1.52506	1.05058	0.860293	1.15003	0.701014	1.02134	1.05859	0.949682	0.952534	0.847429	NC_000011.10	76860888	77026797	+	9350	ACER3	GO:0005509;GO:0046872;GO:0006665;GO:0016021;GO:0005789;GO:0030176;GO:0042552;GO:0016787;GO:0008270;GO:0006629;;GO:0071602;GO:0046512;GO:0008284;GO:0046514;GO:0005783;GO:0000139;GO:0005794;GO:0030148;GO:0071633;GO:0017040;GO:0016811;GO:0070774;GO:0016020;GO:0030173;GO:0006954;GO:0102121;GO:0006672;GO:0043067	K04711	EC:3.5.1.-	I	0A072;167DC;0VB30;13KYE;0DMTC;0RM6X;1CWNQ;KOG2329;1AUGM;0UR0M	alkaline ceramidase 3 [Source:HGNC Symbol;Acc:HGNC:16066]	55331	Q9NUN7	GO:0006665//sphingolipid metabolic process;GO:0042552//myelination;GO:0006629//lipid metabolic process;GO:0071602//phytosphingosine biosynthetic process;GO:0046512//sphingosine biosynthetic process;GO:0008284//positive regulation of cell population proliferation;GO:0046514//ceramide catabolic process;GO:0030148//sphingolipid biosynthetic process;GO:0006954//inflammatory response;GO:0006672//ceram…	GO:0016021//integral component of membrane;GO:0005789//endoplasmic reticulum membrane;GO:0030176//integral component of endoplasmic reticulum membrane;GO:0005783//endoplasmic reticulum;GO:0000139//Golgi membrane;GO:0005794//Golgi apparatus;GO:0016020//membrane;GO:0030173//integral component of Golgi membrane;	GO:0005509//calcium ion binding;GO:0046872//metal ion binding;GO:0016787//hydrolase activity;GO:0008270//zinc ion binding;GO:0071633//dihydroceramidase activity;GO:0017040//N-acylsphingosine amidohydrolase activity;GO:0016811//hydrolase activity, acting on carbon-nitrogen (but not peptide) bonds, in linear amides;GO:0070774//phytoceramidase activity;GO:0102121//ceramidase activity;	ko00600(Sphingolipid metabolism)
ACHE	6.72679	7.41553	6.88796	8.03962	7.74104	6.9914	9.36049	9.7213	8.73908	15.0246	12.9751	15.3022	16.9484	14.1347	16.3813	NC_000007.14	100889994	100896994	-	3512	ACHE	GO:0031623;GO:0050714;GO:0006656;GO:0005576;GO:0095500;GO:0043236;GO:0052689;GO:0007155;GO:0006581;GO:0001919;GO:0031594;GO:0043083;GO:0005615;GO:0001507;GO:0042135;GO:0002076;GO:0042802;GO:0007399;GO:0001540;GO:0043621;GO:0045202;GO:0032223;GO:0003990;GO:0016787;GO:0030054;GO:0042166;GO:0009986;GO:0004104;GO:0016021;GO:0007416;GO:0120162;GO:0042803;GO:0048471;GO:0005634;GO:0017171;GO:0016020;GO:…	K01049	EC:3.1.1.7	T	0V55F;0RRV7;12TED;16F6Q;1CQ5T;1B0FB;0UHSZ;KOG4389;09U6E;0DFG2	acetylcholinesterase (Cartwright blood group) [Source:HGNC Symbol;Acc:HGNC:108]	43	P22303	GO:0031623//receptor internalization;GO:0050714//positive regulation of protein secretion;GO:0006656//phosphatidylcholine biosynthetic process;GO:0095500//acetylcholine receptor signaling pathway;GO:0007155//cell adhesion;GO:0006581//acetylcholine catabolic process;GO:0001919//regulation of receptor recycling;GO:0001507//acetylcholine catabolic process in synaptic cleft;GO:0042135//neurotransmitt…	GO:0005576//extracellular region;GO:0031594//neuromuscular junction;GO:0043083//synaptic cleft;GO:0005615//extracellular space;GO:0045202//synapse;GO:0030054//cell junction;GO:0009986//cell surface;GO:0016021//integral component of membrane;GO:0048471//perinuclear region of cytoplasm;GO:0005634//nucleus;GO:0016020//membrane;GO:0031225//anchored component of membrane;GO:0005604//basement membrane;…	GO:0043236//laminin binding;GO:0052689//carboxylic ester hydrolase activity;GO:0042802//identical protein binding;GO:0001540//amyloid-beta binding;GO:0043621//protein self-association;GO:0003990//acetylcholinesterase activity;GO:0016787//hydrolase activity;GO:0042166//acetylcholine binding;GO:0004104//cholinesterase activity;GO:0042803//protein homodimerization activity;GO:0017171//serine hydrola…	ko04725(Cholinergic synapse);ko00564(Glycerophospholipid metabolism)
ACIN1	56.1707	58.0183	56.2106	52.3071	58.5661	57.9389	63.2423	60.1024	62.9335	56.9994	58.3359	55.3642	71.7939	73.6053	74.7151	NC_000014.9	23058564	23095614	-	6771	ACIN1	GO:0048025;GO:0003723;GO:0030218;GO:0006397;GO:0005654;GO:0006915;GO:0016607;GO:0005886;GO:0043065;GO:0045657;GO:0003676;GO:0061574;GO:0019899;GO:0008380;;GO:0030263;GO:0005515;GO:0005829;GO:0035145;GO:0016887;GO:0005730;GO:0005634	K12875	-	B	KOG2416;09WX9;16CC6;12Q6H;0RSRF;0V7VI;1AS5Q;0UKMX;0DI7T;1CSY7	apoptotic chromatin condensation inducer 1 [Source:HGNC Symbol;Acc:HGNC:17066]	22985	Q9UKV3	GO:0048025//negative regulation of mRNA splicing, via spliceosome;GO:0030218//erythrocyte differentiation;GO:0006397//mRNA processing;GO:0006915//apoptotic process;GO:0043065//positive regulation of apoptotic process;GO:0045657//positive regulation of monocyte differentiation;GO:0008380//RNA splicing;GO:0030263//apoptotic chromosome condensation;	GO:0005654//nucleoplasm;GO:0016607//nuclear speck;GO:0005886//plasma membrane;GO:0061574//ASAP complex;GO:0005829//cytosol;GO:0035145//exon-exon junction complex;GO:0005730//nucleolus;GO:0005634//nucleus;	GO:0003723//RNA binding;GO:0003676//nucleic acid binding;GO:0019899//enzyme binding;GO:0005515//protein binding;GO:0016887//ATP hydrolysis activity;	ko03040(Spliceosome);ko03015(mRNA surveillance pathway);ko03013(Nucleocytoplasmic transport)
ACKR1	0	0	0	0	0	0	0	0	0	0	0	0	0	0	0	NC_000001.11	159204875	159206500	+	1196	ACKR1	GO:0005768;GO:0019956;GO:0006954;GO:0016020;GO:0005515;GO:0038023;GO:0004930;;GO:0004888;GO:0055037;GO:0070098;GO:0005886;GO:0005769;GO:0016021;GO:0007165;GO:0006952;GO:0032642;GO:0007186;GO:0019957	K06574	-	T	0UPRD;1B18S;13NKV;0IHK3;1CVJM;0RSND;0DKR5;16JCQ;0VA64;09Z8V	atypical chemokine receptor 1 (Duffy blood group) [Source:HGNC Symbol;Acc:HGNC:4035]	2532	Q16570;Q5Y7A2	GO:0006954//inflammatory response;GO:0070098//chemokine-mediated signaling pathway;GO:0007165//signal transduction;GO:0006952//defense response;GO:0032642//regulation of chemokine production;GO:0007186//G protein-coupled receptor signaling pathway;	GO:0005768//endosome;GO:0016020//membrane;GO:0055037//recycling endosome;GO:0005886//plasma membrane;GO:0005769//early endosome;GO:0016021//integral component of membrane;	GO:0019956//chemokine binding;GO:0005515//protein binding;GO:0038023//signaling receptor activity;GO:0004930//G protein-coupled receptor activity;GO:0004888//transmembrane signaling receptor activity;GO:0019957//C-C chemokine binding;	ko05144(Malaria)
ACKR2	0.122309	0.366516	0.133359	0.25904	0.323083	0.325687	0.197115	0.358695	0.285794	0.0368426	0.0857403	0.343291	0.503346	0.756873	0.806518	NC_000003.12	42809445	42867286	+	2990	ACKR2	GO:0006955;GO:0019722;GO:0005829;GO:0005044;;GO:0005884;GO:0070098;GO:0016021;GO:0004950;GO:0007165;GO:0005654;GO:0007204;GO:0006897;GO:0019957;GO:0060326;GO:0009897;GO:0005768;GO:0006954;GO:0016020;GO:0005515;GO:0004930;GO:0005887;GO:0055037;GO:0005769;GO:0005886;GO:0016493;GO:0043231;GO:0007275;GO:0006935;GO:0031965;GO:0007186	K04187	-	-	-	atypical chemokine receptor 2 [Source:HGNC Symbol;Acc:HGNC:1565]	1238	O00590;A1LP82	GO:0006955//immune response;GO:0019722//calcium-mediated signaling;GO:0070098//chemokine-mediated signaling pathway;GO:0007165//signal transduction;GO:0007204//positive regulation of cytosolic calcium ion concentration;GO:0006897//endocytosis;GO:0060326//cell chemotaxis;GO:0006954//inflammatory response;GO:0007275//multicellular organism development;GO:0006935//chemotaxis;GO:0007186//G protein-co…	GO:0005829//cytosol;GO:0005884//actin filament;GO:0016021//integral component of membrane;GO:0005654//nucleoplasm;GO:0009897//external side of plasma membrane;GO:0005768//endosome;GO:0016020//membrane;GO:0005887//integral component of plasma membrane;GO:0055037//recycling endosome;GO:0005769//early endosome;GO:0005886//plasma membrane;GO:0043231//intracellular membrane-bounded organelle;GO:003196…	GO:0005044//scavenger receptor activity;GO:0004950//chemokine receptor activity;GO:0019957//C-C chemokine binding;GO:0005515//protein binding;GO:0004930//G protein-coupled receptor activity;GO:0016493//C-C chemokine receptor activity;	-
ACKR3	0	0.0260144	0	0.0284148	0	0	0.026427	0.0721347	0.028737	0.0666824	0.0517279	0.0887617	0	0.0294599	0.0695114	NC_000002.12	236537131	236582358	+	2478	ACKR3	GO:0007186;GO:0001570;GO:0006935;GO:0007275;GO:1902230;GO:0043231;GO:0016493;GO:0005769;GO:0005886;GO:0055037;GO:0016494;GO:0048471;GO:0005515;GO:0004930;GO:0016020;GO:0005634;GO:0009897;GO:0060326;GO:0005768;GO:0019957;GO:0007155;GO:0009986;GO:0015026;GO:0007204;GO:0007165;GO:0008285;GO:0016032;GO:0070374;GO:0016021;GO:0001525;GO:1905322;GO:0070098;GO:0031623;GO:0005044;GO:0019722;GO:0019956;GO:…	K04304	-	T	KOG3656;1CWKH;13H4Q;0A054;0DMQY;0VB1D;0UQYE;1B1R0;0RUAJ;16AVU	atypical chemokine receptor 3 [Source:HGNC Symbol;Acc:HGNC:23692]	57007	P25106	GO:0007186//G protein-coupled receptor signaling pathway;GO:0001570//vasculogenesis;GO:0006935//chemotaxis;GO:0007275//multicellular organism development;GO:1902230//negative regulation of intrinsic apoptotic signaling pathway in response to DNA damage;GO:0060326//cell chemotaxis;GO:0007155//cell adhesion;GO:0007204//positive regulation of cytosolic calcium ion concentration;GO:0007165//signal tr…	GO:0043231//intracellular membrane-bounded organelle;GO:0005769//early endosome;GO:0005886//plasma membrane;GO:0055037//recycling endosome;GO:0048471//perinuclear region of cytoplasm;GO:0016020//membrane;GO:0005634//nucleus;GO:0009897//external side of plasma membrane;GO:0005768//endosome;GO:0009986//cell surface;GO:0016021//integral component of membrane;GO:0005905//clathrin-coated pit;GO:000573…	GO:0016493//C-C chemokine receptor activity;GO:0016494//C-X-C chemokine receptor activity;GO:0005515//protein binding;GO:0004930//G protein-coupled receptor activity;GO:0019957//C-C chemokine binding;GO:0015026//coreceptor activity;GO:0005044//scavenger receptor activity;GO:0019956//chemokine binding;GO:0019958//C-X-C chemokine binding;	ko04061(Viral protein interaction with cytokine and cytokine receptor);ko04060(Cytokine-cytokine receptor interaction)
ACKR4	0.542418	0.150969	0.363156	0.219865	0.646383	0.515844	0.153363	0.162796	0.222359	0.150491	0.325208	0.143086	0.293717	0.0854819	0.268929	NC_000003.12	132597270	132602644	+	2562	ACKR4	GO:0005886;GO:0005769;GO:0006935;GO:0016493;GO:0007186;GO:0009897;GO:0060326;GO:0005768;GO:0005515;GO:0004930;GO:0016020;GO:0055037;GO:0005887;GO:0016021;GO:0004950;GO:0007204;GO:0007165;GO:0006897;GO:0019957;GO:0006955;GO:0019956;GO:0019722;GO:0005044;;GO:0070098	K04186	-	T	1CV0V;0RP69;1AUJQ;0VB4V;0DPN0;16ATD;0IFS2;0A202;0UH75;13MCQ	atypical chemokine receptor 4 [Source:HGNC Symbol;Acc:HGNC:1611]	51554	Q9NPB9	GO:0006935//chemotaxis;GO:0007186//G protein-coupled receptor signaling pathway;GO:0060326//cell chemotaxis;GO:0007204//positive regulation of cytosolic calcium ion concentration;GO:0007165//signal transduction;GO:0006897//endocytosis;GO:0006955//immune response;GO:0019722//calcium-mediated signaling;GO:0070098//chemokine-mediated signaling pathway;	GO:0005886//plasma membrane;GO:0005769//early endosome;GO:0009897//external side of plasma membrane;GO:0005768//endosome;GO:0016020//membrane;GO:0055037//recycling endosome;GO:0005887//integral component of plasma membrane;GO:0016021//integral component of membrane;	GO:0016493//C-C chemokine receptor activity;GO:0005515//protein binding;GO:0004930//G protein-coupled receptor activity;GO:0004950//chemokine receptor activity;GO:0019957//C-C chemokine binding;GO:0019956//chemokine binding;GO:0005044//scavenger receptor activity;	ko04061(Viral protein interaction with cytokine and cytokine receptor);ko04060(Cytokine-cytokine receptor interaction)
ACLY	108.563	125.941	120.98	143.652	134.534	135.786	125.538	133.725	133.385	162.833	167.312	181.16	131.32	131.611	130.35	NC_000017.11	41866916	41930542	-	4555	ACLY	GO:0005515;GO:0016020;GO:0070062;GO:0006085;GO:0015936;GO:0003824;GO:0016740;GO:0006107;GO:0008610;GO:0003878;GO:0005886;GO:0035578;GO:0006695;GO:0043312;GO:0005829;GO:0005576;GO:0005737;GO:0005524;GO:0016829;GO:0006629;;GO:0046949;GO:1904813;GO:0006633;GO:0006101;GO:0005654;GO:0046872;GO:0046912;GO:0031325;GO:0000166	K01648	EC:2.3.3.8	C	0RTGR;KOG1254;16B60;1AZTC;0V9YK;1CSCH;0UPE8;09Z10;12P7Q;0DKGE	ATP citrate lyase [Source:HGNC Symbol;Acc:HGNC:115]	47	P53396;A0A024R1T9	GO:0006085//acetyl-CoA biosynthetic process;GO:0015936//coenzyme A metabolic process;GO:0006107//oxaloacetate metabolic process;GO:0008610//lipid biosynthetic process;GO:0006695//cholesterol biosynthetic process;GO:0043312//neutrophil degranulation;GO:0006629//lipid metabolic process;GO:0046949//fatty-acyl-CoA biosynthetic process;GO:0006633//fatty acid biosynthetic process;GO:0006101//citrate me…	GO:0016020//membrane;GO:0070062//extracellular exosome;GO:0005886//plasma membrane;GO:0035578//azurophil granule lumen;GO:0005829//cytosol;GO:0005576//extracellular region;GO:0005737//cytoplasm;GO:1904813//ficolin-1-rich granule lumen;GO:0005654//nucleoplasm;	GO:0005515//protein binding;GO:0003824//catalytic activity;GO:0016740//transferase activity;GO:0003878//ATP citrate synthase activity;GO:0005524//ATP binding;GO:0016829//lyase activity;GO:0046872//metal ion binding;GO:0046912//acyltransferase, acyl groups converted into alkyl on transfer;GO:0000166//nucleotide binding;	ko00020(Citrate cycle (TCA cycle))
ACMSD	0.0631886	0.013923	0.0143537	0	0.0298062	0.0150232	0	0	0.0153802	0	0	0.0475057	0	0.0315342	0	NC_000002.12	134838319	134902906	+	4630	ACMSD	GO:0046872;GO:0016021;GO:0016831;GO:1904985;GO:0006569;GO:0001760;GO:0005737;GO:0016787;GO:0008270;GO:0016020;GO:0005829;GO:0005515;GO:0019748;;GO:1905004;GO:1905012;GO:0016829	K03392	EC:4.1.1.45	S;Q;E	0RM1I;12PSN;09UCZ;1CQC7;0V5C7;16CD7;0UTJ1;0DFNQ;KOG4245;1ARCB	aminocarboxymuconate semialdehyde decarboxylase [Source:HGNC Symbol;Acc:HGNC:19288]	130013	Q8TDX5	GO:1904985//negative regulation of quinolinate biosynthetic process;GO:0006569//tryptophan catabolic process;GO:0019748//secondary metabolic process;GO:1905004//picolinic acid biosynthetic process;GO:1905012//regulation of 'de novo' NAD biosynthetic process from tryptophan;	GO:0016021//integral component of membrane;GO:0005737//cytoplasm;GO:0016020//membrane;GO:0005829//cytosol;	GO:0046872//metal ion binding;GO:0016831//carboxy-lyase activity;GO:0001760//aminocarboxymuconate-semialdehyde decarboxylase activity;GO:0016787//hydrolase activity;GO:0008270//zinc ion binding;GO:0005515//protein binding;GO:0016829//lyase activity;	ko00380(Tryptophan metabolism)
ACO1	10.3354	10.4642	10.7615	9.90326	10.8542	10.1233	10.5003	10.4911	11.1263	9.83643	9.79367	10.4282	8.79329	9.58236	8.9483	NC_000009.12	32384643	32454769	+	7565	ACO1	GO:0010040;GO:0070062;GO:0005515;GO:0003994;GO:0047780;GO:0050892;GO:0009791;GO:0005794;GO:0006099;GO:0005783;GO:0010468;GO:0005829;GO:0051539;GO:0005737;GO:0016829;GO:0005739;GO:0030350;GO:0006101;GO:0051538;GO:0051536;GO:0046872;GO:0003723;GO:0006417;GO:0006879	K01681	EC:4.2.1.3	A;J;C	0RWG2;16584;0DJSX;0UNMC;1CUK1;09YCM;0V9A4;12R3E;1AURP;KOG0452	aconitase 1 [Source:HGNC Symbol;Acc:HGNC:117]	48	P21399;V9HWB7;Q9HBB2	GO:0010040//response to iron(II) ion;GO:0050892//intestinal absorption;GO:0009791//post-embryonic development;GO:0006099//tricarboxylic acid cycle;GO:0010468//regulation of gene expression;GO:0006101//citrate metabolic process;GO:0006417//regulation of translation;GO:0006879//cellular iron ion homeostasis;	GO:0070062//extracellular exosome;GO:0005794//Golgi apparatus;GO:0005783//endoplasmic reticulum;GO:0005829//cytosol;GO:0005737//cytoplasm;GO:0005739//mitochondrion;	GO:0005515//protein binding;GO:0003994//aconitate hydratase activity;GO:0047780//citrate dehydratase activity;GO:0051539//4 iron, 4 sulfur cluster binding;GO:0016829//lyase activity;GO:0030350//iron-responsive element binding;GO:0051538//3 iron, 4 sulfur cluster binding;GO:0051536//iron-sulfur cluster binding;GO:0046872//metal ion binding;GO:0003723//RNA binding;	ko00630(Glyoxylate and dicarboxylate metabolism);ko00020(Citrate cycle (TCA cycle))
ACO2	41.4766	50.2572	45.8611	36.8298	36.1961	32.9229	39.5839	43.7219	40.4677	52.207	47.7639	49.4012	35.8896	36.4678	32.4557	NC_000022.11	41468756	41528979	+	3317	ACO2	GO:0035900;GO:0005759;GO:0006102;GO:0051538;GO:0006099;GO:0051536;GO:0046872;GO:0006101;;GO:0006091;GO:0016829;GO:0047780;GO:0005739;GO:0051539;GO:0001889;GO:0003994;GO:0005829;GO:0005506	K01681	EC:4.2.1.3	C	169VK;12Q2V;0V7PP;1AVV2;0UIBG;0DPGZ;1CYFE;0RR8J;09WR9;KOG0453	aconitase 2 [Source:HGNC Symbol;Acc:HGNC:118]	50	Q99798	GO:0035900//response to isolation stress;GO:0006102//isocitrate metabolic process;GO:0006099//tricarboxylic acid cycle;GO:0006101//citrate metabolic process;GO:0006091//generation of precursor metabolites and energy;GO:0001889//liver development;	GO:0005759//mitochondrial matrix;GO:0005739//mitochondrion;GO:0005829//cytosol;	GO:0051538//3 iron, 4 sulfur cluster binding;GO:0051536//iron-sulfur cluster binding;GO:0046872//metal ion binding;GO:0016829//lyase activity;GO:0047780//citrate dehydratase activity;GO:0051539//4 iron, 4 sulfur cluster binding;GO:0003994//aconitate hydratase activity;GO:0005506//iron ion binding;	ko00630(Glyoxylate and dicarboxylate metabolism);ko00020(Citrate cycle (TCA cycle))
ACOD1	0	0	0	0	0	0	0	0	0	0	0	0	0	0	0	NC_000013.11	76948511	76958638	+	2147	ACOD1	GO:0072573;GO:0047613;GO:0050728;GO:0071219;GO:0045824;GO:0071222;GO:0006954;GO:0007566;GO:0034144;GO:2000379;GO:0032088;GO:0002376;GO:0006952;GO:0051607;GO:0071346;GO:0032480;GO:0045087;GO:0005739;GO:0034136;GO:0016829;GO:0002760;GO:0071393;GO:0071347;GO:0071356;GO:0035458	K17724	EC:4.1.1.6	S;T;K	16D3E;12NUR;0V5MT;0UQK2;09UN7;0DFY0;0IEAF;0RSWJ;1AW9Z;1CQMH	aconitate decarboxylase 1 [Source:HGNC Symbol;Acc:HGNC:33904]	730249	A6NK06	GO:0072573//tolerance induction to lipopolysaccharide;GO:0050728//negative regulation of inflammatory response;GO:0071219//cellular response to molecule of bacterial origin;GO:0045824//negative regulation of innate immune response;GO:0071222//cellular response to lipopolysaccharide;GO:0006954//inflammatory response;GO:0007566//embryo implantation;GO:0034144//negative regulation of toll-like recep…	GO:0005739//mitochondrion;	GO:0047613//aconitate decarboxylase activity;GO:0016829//lyase activity;	-
ACOT1	0.559394	0.887454	0.559107	0.35004	0.554122	0.372392	1.15195	0.592415	0.571861	1.11634	0.980358	0.925227	1.43882	1.25624	0.922175	NC_000014.9	73493021	73543799	+	2615	ACOT1	GO:0016790;GO:0006631;GO:0052689;GO:0102991;GO:0000038;GO:0016290;GO:0006629;GO:0006637;GO:0047617;GO:0016787;GO:0005737;GO:0001676;GO:0005829	K01068	EC:3.1.2.2	I	0II3X;1CPJK;13HN0;0V4IA;0UG0T;09TJB;0DEW0	acyl-CoA thioesterase 1 [Source:HGNC Symbol;Acc:HGNC:33128]	641371	Q86TX2;E9KL42	GO:0006631//fatty acid metabolic process;GO:0000038//very long-chain fatty acid metabolic process;GO:0006629//lipid metabolic process;GO:0006637//acyl-CoA metabolic process;GO:0001676//long-chain fatty acid metabolic process;	GO:0005737//cytoplasm;GO:0005829//cytosol;	GO:0016790//thiolester hydrolase activity;GO:0052689//carboxylic ester hydrolase activity;GO:0102991//myristoyl-CoA hydrolase activity;GO:0016290//palmitoyl-CoA hydrolase activity;GO:0047617//acyl-CoA hydrolase activity;GO:0016787//hydrolase activity;	ko04913(Ovarian steroidogenesis);ko01040(Biosynthesis of unsaturated fatty acids);ko00062(Fatty acid elongation)
ACOT11	0.377891	0.391345	0.334777	0.181896	0.258466	0.296486	0.406011	0.45407	0.239146	0.704325	0.554649	0.634494	0.038879	0.066005	0.0222487	NC_000001.11	54548228	54639192	+	7742	ACOT11	GO:0120163;GO:0005759;GO:0009266;GO:0005515;GO:0036042;GO:0070062;GO:0006637;GO:0035556;GO:0102991;GO:0009409;GO:0016790;GO:0006631;GO:0052689;GO:0008289;GO:0005737;GO:0016787;GO:0047617;GO:0052816;GO:0005829;GO:0016290;;GO:0005739;GO:0006629	K12417	EC:3.1.2.-	I	16884;KOG2763;09YAC;0V97T;1AUA0;0DEY2;1CUGR;0UIT9;0RPB9;12RBZ	acyl-CoA thioesterase 11 [Source:HGNC Symbol;Acc:HGNC:18156]	26027	Q8WXI4	GO:0120163//negative regulation of cold-induced thermogenesis;GO:0009266//response to temperature stimulus;GO:0006637//acyl-CoA metabolic process;GO:0035556//intracellular signal transduction;GO:0009409//response to cold;GO:0006631//fatty acid metabolic process;GO:0006629//lipid metabolic process;	GO:0005759//mitochondrial matrix;GO:0070062//extracellular exosome;GO:0005737//cytoplasm;GO:0005829//cytosol;GO:0005739//mitochondrion;	GO:0005515//protein binding;GO:0036042//long-chain fatty acyl-CoA binding;GO:0102991//myristoyl-CoA hydrolase activity;GO:0016790//thiolester hydrolase activity;GO:0052689//carboxylic ester hydrolase activity;GO:0008289//lipid binding;GO:0016787//hydrolase activity;GO:0047617//acyl-CoA hydrolase activity;GO:0052816//long-chain acyl-CoA hydrolase activity;GO:0016290//palmitoyl-CoA hydrolase activi…	-
ACOT12	0.0324349	0	0.103149	0	0.0917979	0.123384	0.072601	0	0.0473683	0.0488511	0	0.0162566	0.100111	0	0.0954818	NC_000005.10	81309045	81394174	-	4510	ACOT12	GO:0042802;GO:0005524;GO:0006629;GO:0006637;GO:0047617;GO:0005737;GO:0016787;GO:0003986;GO:0036042;GO:0005515;GO:0005829;GO:0006084;GO:0016790;GO:0006631;GO:0052689;GO:0008289	K01067	EC:3.1.2.1	I	KOG2763;09YAC;0V97T;0DEY2;16FD5;1CUGR;0UJJY;1AU5H;12RBZ;0RNJS	acyl-CoA thioesterase 12 [Source:HGNC Symbol;Acc:HGNC:24436]	134526	Q8WYK0	GO:0006629//lipid metabolic process;GO:0006637//acyl-CoA metabolic process;GO:0006084//acetyl-CoA metabolic process;GO:0006631//fatty acid metabolic process;	GO:0005737//cytoplasm;GO:0005829//cytosol;	GO:0042802//identical protein binding;GO:0005524//ATP binding;GO:0047617//acyl-CoA hydrolase activity;GO:0016787//hydrolase activity;GO:0003986//acetyl-CoA hydrolase activity;GO:0036042//long-chain fatty acyl-CoA binding;GO:0005515//protein binding;GO:0016790//thiolester hydrolase activity;GO:0052689//carboxylic ester hydrolase activity;GO:0008289//lipid binding;	ko00620(Pyruvate metabolism)
ACOT13	2.8209	2.56068	2.63988	3.64255	3.10745	3.34133	3.07013	3.66031	3.20693	2.84939	3.65599	3.47114	4.15354	3.72595	3.28188	NC_000006.12	24667077	24705046	+	4330	ACOT13	GO:0120163;GO:0102991;GO:0046872;GO:0051289;GO:0005829;GO:0005515;GO:0047617;GO:0005737;GO:0016787;GO:0005634;GO:0005819;GO:0006637;GO:0005856;GO:0005739;;GO:0016290	K17362	EC:3.1.2.-	Q;I	0A7MP;13Q2B;0RYZY;0UV90;16HMJ;0VIG7;1D3RP;KOG3328;1B5MT;0DTXQ	acyl-CoA thioesterase 13 [Source:HGNC Symbol;Acc:HGNC:20999]	55856	Q9NPJ3	GO:0120163//negative regulation of cold-induced thermogenesis;GO:0051289//protein homotetramerization;GO:0006637//acyl-CoA metabolic process;	GO:0005829//cytosol;GO:0005737//cytoplasm;GO:0005634//nucleus;GO:0005819//spindle;GO:0005856//cytoskeleton;GO:0005739//mitochondrion;	GO:0102991//myristoyl-CoA hydrolase activity;GO:0046872//metal ion binding;GO:0005515//protein binding;GO:0047617//acyl-CoA hydrolase activity;GO:0016787//hydrolase activity;GO:0016290//palmitoyl-CoA hydrolase activity;	-
ACOT2	8.55483	10.9623	10.1712	12.3827	10.2457	9.54937	12.8473	12.579	10.3965	19.7382	16.9863	19.31	30.5558	29.3399	30.7562	NC_000014.9	73567620	73575658	+	2411	ACOT2	GO:0005739;GO:0006637;GO:0006629;GO:0016290;;GO:0008104;GO:0005515;GO:0001676;GO:0005829;GO:0047617;GO:0016787;GO:0052689;GO:0005759;GO:0016790;GO:0006631;GO:0000038;GO:0005782;GO:0102991	K01068	EC:3.1.2.2	I	0II3X;1CPJK;0RR25;1ATZS;13HN0;0V4IA;16B51;0UG0T;09TJB;0DEW0	acyl-CoA thioesterase 2 [Source:HGNC Symbol;Acc:HGNC:18431]	10965	P49753	GO:0006637//acyl-CoA metabolic process;GO:0006629//lipid metabolic process;GO:0008104//protein localization;GO:0001676//long-chain fatty acid metabolic process;GO:0006631//fatty acid metabolic process;GO:0000038//very long-chain fatty acid metabolic process;	GO:0005739//mitochondrion;GO:0005829//cytosol;GO:0005759//mitochondrial matrix;GO:0005782//peroxisomal matrix;	GO:0016290//palmitoyl-CoA hydrolase activity;GO:0005515//protein binding;GO:0047617//acyl-CoA hydrolase activity;GO:0016787//hydrolase activity;GO:0052689//carboxylic ester hydrolase activity;GO:0016790//thiolester hydrolase activity;GO:0102991//myristoyl-CoA hydrolase activity;	ko04913(Ovarian steroidogenesis);ko01040(Biosynthesis of unsaturated fatty acids);ko00062(Fatty acid elongation)
ACOT4	0.0457416	0.040315	0.0415619	0	0.0863057	0	0.0409544	0.149051	0.0445343	0	0	0.0917038	0.282365	0.182618	0.430892	NC_000014.9	73591873	73595766	+	1599	ACOT4	GO:0006633;GO:0005782;GO:0044466;GO:0102991;GO:0052689;GO:0016790;GO:0005777;GO:0006631;GO:0046459;GO:0032788;GO:0005829;GO:0016787;GO:0006104;GO:0047617;GO:0006629;GO:0016290;GO:0032789;GO:0043649;GO:0000038;GO:0004778;GO:0043648;GO:0008104;GO:0001676;GO:0006637	K01068	EC:3.1.2.2	I	0II3X;1ATH2;1CPJK;13HN0;166DW;0V4IA;0UG0T;09TJB;0RNQS;0DEW0	acyl-CoA thioesterase 4 [Source:HGNC Symbol;Acc:HGNC:19748]	122970	Q8N9L9	GO:0006633//fatty acid biosynthetic process;GO:0006631//fatty acid metabolic process;GO:0046459//short-chain fatty acid metabolic process;GO:0032788//saturated monocarboxylic acid metabolic process;GO:0006104//succinyl-CoA metabolic process;GO:0006629//lipid metabolic process;GO:0032789//unsaturated monocarboxylic acid metabolic process;GO:0043649//dicarboxylic acid catabolic process;GO:0000038//…	GO:0005782//peroxisomal matrix;GO:0005777//peroxisome;GO:0005829//cytosol;	GO:0044466//glutaryl-CoA hydrolase activity;GO:0102991//myristoyl-CoA hydrolase activity;GO:0052689//carboxylic ester hydrolase activity;GO:0016790//thiolester hydrolase activity;GO:0016787//hydrolase activity;GO:0047617//acyl-CoA hydrolase activity;GO:0016290//palmitoyl-CoA hydrolase activity;GO:0004778//succinyl-CoA hydrolase activity;	ko04913(Ovarian steroidogenesis);ko01040(Biosynthesis of unsaturated fatty acids);ko00062(Fatty acid elongation)
ACOT6	0	0	0	0.0414431	0.0406129	0	0	0.105209	0	0	0	0	0	0.0429674	0	NC_000014.9	73610945	73619888	+	1699	ACOT6	GO:0005782;GO:0047617;GO:0005737;GO:0016787;GO:0005829;GO:0016790;GO:0006631;GO:0052689;GO:0006637;GO:0006629	K11993	EC:3.1.2.-	I	0II3X;1CPJK;16J9G;13HN0;0RWTX;1B7DX;0V4IA;0UG0T;09TJB;0DEW0	acyl-CoA thioesterase 6 [Source:HGNC Symbol;Acc:HGNC:33159]	641372	Q3I5F7	GO:0006631//fatty acid metabolic process;GO:0006637//acyl-CoA metabolic process;GO:0006629//lipid metabolic process;	GO:0005782//peroxisomal matrix;GO:0005737//cytoplasm;GO:0005829//cytosol;	GO:0047617//acyl-CoA hydrolase activity;GO:0016787//hydrolase activity;GO:0016790//thiolester hydrolase activity;GO:0052689//carboxylic ester hydrolase activity;	-
ACOT7	71.8224	87.4825	73.0176	74.8843	65.6846	60.7508	66.245	64.1607	64.7617	68.1286	63.9809	62.7759	13.9197	15.3836	13.3438	NC_000001.11	6264272	6393767	-	2330	ACOT7	GO:0015937;GO:1900535;GO:0036116;GO:0036042;GO:0005515;GO:0070062;GO:0006637;GO:0042803;GO:0005654;GO:0102991;GO:0052689;GO:0016790;GO:0006631;GO:0036114;GO:0005829;GO:0051792;GO:0047617;GO:0016787;GO:0005737;GO:0005739;GO:0000062;GO:0006629;GO:0016290;	K17360	EC:3.1.2.2	I	1CX8C;0RVH0;KOG2763;16A2P;0DNBB;1B06J;0A0Q0;13JVH;0VBK6;0UPHD	acyl-CoA thioesterase 7 [Source:HGNC Symbol;Acc:HGNC:24157]	11332	O00154	GO:0015937//coenzyme A biosynthetic process;GO:1900535//palmitic acid biosynthetic process;GO:0036116//long-chain fatty-acyl-CoA catabolic process;GO:0006637//acyl-CoA metabolic process;GO:0006631//fatty acid metabolic process;GO:0036114//medium-chain fatty-acyl-CoA catabolic process;GO:0051792//medium-chain fatty acid biosynthetic process;GO:0006629//lipid metabolic process;	GO:0070062//extracellular exosome;GO:0005654//nucleoplasm;GO:0005829//cytosol;GO:0005737//cytoplasm;GO:0005739//mitochondrion;	GO:0036042//long-chain fatty acyl-CoA binding;GO:0005515//protein binding;GO:0042803//protein homodimerization activity;GO:0102991//myristoyl-CoA hydrolase activity;GO:0052689//carboxylic ester hydrolase activity;GO:0016790//thiolester hydrolase activity;GO:0047617//acyl-CoA hydrolase activity;GO:0016787//hydrolase activity;GO:0000062//fatty-acyl-CoA binding;GO:0016290//palmitoyl-CoA hydrolase ac…	ko01040(Biosynthesis of unsaturated fatty acids);ko00062(Fatty acid elongation)
ACOT8	25.7707	29.613	28.2444	30.9702	29.9725	29.3989	36.0685	38.3567	34.4369	31.2835	24.7351	26.5775	31.3347	30.8546	30.0763	NC_000020.11	45841721	45857405	-	1280	ACOT8	GO:0004778;GO:0016559;GO:0006699;GO:0009062;GO:0043649;GO:0006637;GO:0005515;GO:0008104;GO:0045225;GO:0033540;GO:0052815;GO:0005777;GO:0006631;GO:0052689;GO:0016032;GO:0005782;GO:0044466;GO:0102991;GO:0036109;GO:0016290;GO:0007031;;GO:0047994;GO:0006629;GO:0016787;GO:0047617;GO:0033882;GO:0003986;GO:0005829;GO:0047603	K11992	EC:3.1.2.27	I	0V555;1B4UA;16BDP;0RKBA;KOG3016;1CQ5K;0UGS1;12PPR;0DFFU;09U66	acyl-CoA thioesterase 8 [Source:HGNC Symbol;Acc:HGNC:15919]	10005	O14734	GO:0016559//peroxisome fission;GO:0006699//bile acid biosynthetic process;GO:0009062//fatty acid catabolic process;GO:0043649//dicarboxylic acid catabolic process;GO:0006637//acyl-CoA metabolic process;GO:0008104//protein localization;GO:0045225//negative regulation of CD4 production;GO:0033540//fatty acid beta-oxidation using acyl-CoA oxidase;GO:0006631//fatty acid metabolic process;GO:0016032//…	GO:0005777//peroxisome;GO:0005782//peroxisomal matrix;GO:0005829//cytosol;	GO:0004778//succinyl-CoA hydrolase activity;GO:0005515//protein binding;GO:0052815//medium-chain acyl-CoA hydrolase activity;GO:0052689//carboxylic ester hydrolase activity;GO:0044466//glutaryl-CoA hydrolase activity;GO:0102991//myristoyl-CoA hydrolase activity;GO:0016290//palmitoyl-CoA hydrolase activity;GO:0047994//hydroxymethylglutaryl-CoA hydrolase activity;GO:0016787//hydrolase activity;GO:0…	ko04146(Peroxisome);ko00120(Primary bile acid biosynthesis)
ACOT9	11.5182	11.2416	12.2819	14.0726	12.5283	14.224	11.1014	10.8321	11.0163	10.6894	11.1024	10.3235	7.30196	8.50389	6.68173	NC_000023.11	23701055	23743276	-	4318	ACOT9	GO:0003986;GO:0047617;GO:0016787;GO:0005739;GO:0052689;GO:0006637;GO:0005759;	K17361	EC:3.1.2.-	I	0V5R1;0DG19;16GHH;0UNIX;12QTY;KOG2763;1CQQW;0RNN5;09URJ;1AY6F	acyl-CoA thioesterase 9 [Source:HGNC Symbol;Acc:HGNC:17152]	23597	Q9Y305	GO:0006637//acyl-CoA metabolic process;	GO:0005739//mitochondrion;GO:0005759//mitochondrial matrix;	GO:0003986//acetyl-CoA hydrolase activity;GO:0047617//acyl-CoA hydrolase activity;GO:0016787//hydrolase activity;GO:0052689//carboxylic ester hydrolase activity;	-
ACOX1	9.86949	7.55781	9.40003	6.81671	8.79016	8.05545	7.70325	7.51284	8.30247	9.02346	9.84089	10.0841	16.1174	15.8447	16.1827	NC_000017.11	75941507	75979199	-	7685	ACOX1	GO:0016020;GO:0008104;GO:0016627;GO:0006635;GO:0042803;GO:0042632;GO:0000038;GO:0071949;GO:0009062;GO:0016401;GO:0016559;GO:0055114;GO:0005504;GO:0030165;GO:0047485;GO:0050660;GO:0055088;GO:0016491;GO:0050665;GO:0005829;GO:0006693;GO:0005778;GO:0005737;GO:0003997;GO:0006629;;GO:0006091;GO:0019395;GO:0019222;GO:0140493;GO:0036109;GO:0005782;GO:0007283;GO:0006631;GO:0005777;GO:0033540	K00232	EC:1.3.3.6	I	16880;0V7AZ;12PUD;0RPFI;0UJV9;0DHMU;1CSC9;09W20;1AVCA;KOG0136	acyl-CoA oxidase 1 [Source:HGNC Symbol;Acc:HGNC:119]	51	Q15067	GO:0008104//protein localization;GO:0006635//fatty acid beta-oxidation;GO:0042632//cholesterol homeostasis;GO:0000038//very long-chain fatty acid metabolic process;GO:0009062//fatty acid catabolic process;GO:0016559//peroxisome fission;GO:0055114//obsolete oxidation-reduction process;GO:0055088//lipid homeostasis;GO:0050665//hydrogen peroxide biosynthetic process;GO:0006693//prostaglandin metabol…	GO:0016020//membrane;GO:0005829//cytosol;GO:0005778//peroxisomal membrane;GO:0005737//cytoplasm;GO:0005782//peroxisomal matrix;GO:0005777//peroxisome;	GO:0016627//oxidoreductase activity, acting on the CH-CH group of donors;GO:0042803//protein homodimerization activity;GO:0071949//FAD binding;GO:0016401//palmitoyl-CoA oxidase activity;GO:0005504//fatty acid binding;GO:0030165//PDZ domain binding;GO:0047485//protein N-terminus binding;GO:0050660//flavin adenine dinucleotide binding;GO:0016491//oxidoreductase activity;GO:0003997//acyl-CoA oxidase…	ko04936(Alcoholic liver disease);ko04146(Peroxisome);ko04024(cAMP signaling pathway);ko03320(PPAR signaling pathway);ko01040(Biosynthesis of unsaturated fatty acids);ko00640(Propanoate metabolism);ko00592(alpha-Linolenic acid metabolism);ko00410(beta-Alanine metabolism);ko00071(Fatty acid degradation)
ACOX2	0	0.0795194	0.109305	0	0.226978	0.228807	0.242342	0.244997	0.0585611	0.520901	0.395297	0.452203	0.278475	0.0900513	0.106239	NC_000003.12	58505136	58537196	-	2432	ACOX2	GO:0006629;;GO:0005829;GO:0003997;GO:0006631;GO:0005777;GO:0033540;GO:0033791;GO:0005782;GO:0006635;GO:0042803;GO:1902884;GO:0016627;GO:0008104;GO:0010942;GO:0005515;GO:0055114;GO:0005504;GO:0055088;GO:0050660;GO:0016491;GO:0000038;GO:0043231;GO:0071949;GO:0016401;GO:0006699	K10214	EC:1.17.99.3	I	0V7AZ;1AY5G;12PUD;0DHMU;0UNNZ;1CSC9;165NC;09W20;0RPWP;KOG0136	acyl-CoA oxidase 2 [Source:HGNC Symbol;Acc:HGNC:120]	8309	Q99424	GO:0006629//lipid metabolic process;GO:0006631//fatty acid metabolic process;GO:0033540//fatty acid beta-oxidation using acyl-CoA oxidase;GO:0006635//fatty acid beta-oxidation;GO:1902884//positive regulation of response to oxidative stress;GO:0008104//protein localization;GO:0010942//positive regulation of cell death;GO:0055114//obsolete oxidation-reduction process;GO:0055088//lipid homeostasis;G…	GO:0005829//cytosol;GO:0005777//peroxisome;GO:0005782//peroxisomal matrix;GO:0043231//intracellular membrane-bounded organelle;	GO:0003997//acyl-CoA oxidase activity;GO:0033791//3alpha,7alpha,12alpha-trihydroxy-5beta-cholestanoyl-CoA 24-hydroxylase activity;GO:0042803//protein homodimerization activity;GO:0016627//oxidoreductase activity, acting on the CH-CH group of donors;GO:0005515//protein binding;GO:0005504//fatty acid binding;GO:0050660//flavin adenine dinucleotide binding;GO:0016491//oxidoreductase activity;GO:0071…	ko04146(Peroxisome);ko03320(PPAR signaling pathway);ko00120(Primary bile acid biosynthesis)
ACOX3	4.62662	5.15331	5.44673	4.80257	4.21296	4.42546	5.27107	5.3968	5.39235	4.60512	6.02835	5.56533	4.49791	4.41704	4.91103	NC_000004.12	8366263	8440723	-	5454	ACOX3	GO:0005504;GO:0055088;GO:0050660;GO:0006631;GO:0005777;GO:0016491;GO:0033540;GO:0055114;GO:0016402;GO:0005782;GO:0071949;;GO:0006629;GO:0006635;GO:0003997;GO:0005829;GO:0016020;GO:0008104;GO:0016627	K00232	EC:1.3.3.6	I	0RMRG;09UG3;12PUD;16GIC;1B23P;0DFRV;1CQFD;0UH73;0V5FF;KOG0136	acyl-CoA oxidase 3, pristanoyl [Source:HGNC Symbol;Acc:HGNC:121]	8310	O15254	GO:0055088//lipid homeostasis;GO:0006631//fatty acid metabolic process;GO:0033540//fatty acid beta-oxidation using acyl-CoA oxidase;GO:0055114//obsolete oxidation-reduction process;GO:0006629//lipid metabolic process;GO:0006635//fatty acid beta-oxidation;GO:0008104//protein localization;	GO:0005777//peroxisome;GO:0005782//peroxisomal matrix;GO:0005829//cytosol;GO:0016020//membrane;	GO:0005504//fatty acid binding;GO:0050660//flavin adenine dinucleotide binding;GO:0016491//oxidoreductase activity;GO:0016402//pristanoyl-CoA oxidase activity;GO:0071949//FAD binding;GO:0003997//acyl-CoA oxidase activity;GO:0016627//oxidoreductase activity, acting on the CH-CH group of donors;	ko04936(Alcoholic liver disease);ko04146(Peroxisome);ko04024(cAMP signaling pathway);ko03320(PPAR signaling pathway);ko01040(Biosynthesis of unsaturated fatty acids);ko00640(Propanoate metabolism);ko00592(alpha-Linolenic acid metabolism);ko00410(beta-Alanine metabolism);ko00071(Fatty acid degradation)
ACOXL	0.19354	0.200904	0.304815	0.314671	0.36923	0.331304	0.427435	0.508031	0.502484	0.187853	0.211048	0.357834	0.340719	0.433562	0.248154	NC_000002.12	110732539	111120610	+	17006	ACOXL	GO:0071949;GO:0005782;GO:0003674;GO:0055114;GO:0033540;GO:0016491;GO:0006631;GO:0055088;GO:0050660;GO:0005777;GO:0005504;GO:0005575;GO:0016627;GO:0003997;GO:0006635;;GO:0008150	-	-	I	09TSK;1CPSR;0RTSA;13HVV;0DF2X;0V4RW;16BXA;0UG82;1ATMZ;KOG0135	acyl-CoA oxidase like [Source:HGNC Symbol;Acc:HGNC:25621]	55289	Q9NUZ1;B4DU63	GO:0055114//obsolete oxidation-reduction process;GO:0033540//fatty acid beta-oxidation using acyl-CoA oxidase;GO:0006631//fatty acid metabolic process;GO:0055088//lipid homeostasis;GO:0006635//fatty acid beta-oxidation;GO:0008150//biological_process;	GO:0005782//peroxisomal matrix;GO:0005777//peroxisome;GO:0005575//cellular_component;	GO:0071949//FAD binding;GO:0003674//molecular_function;GO:0016491//oxidoreductase activity;GO:0050660//flavin adenine dinucleotide binding;GO:0005504//fatty acid binding;GO:0016627//oxidoreductase activity, acting on the CH-CH group of donors;GO:0003997//acyl-CoA oxidase activity;	-
ACP1	86.9991	67.9637	77.2821	64.7945	64.9492	72.9101	64.688	61.1677	62.6493	50.0142	56.5988	52.4797	58.4909	56.5813	55.635	NC_000002.12	264947	278283	+	1805	ACP1	GO:0016787;GO:0005737;GO:0006470;GO:0005515;GO:0004721;GO:0070062;GO:0005829;GO:0016020;;GO:0016791;GO:0004726;GO:0035335;GO:0016021;GO:0004725;GO:0042383;GO:0003993;GO:0009898	K14394	-	T	0DQHI;KOG3217;0A2VD;0RUJR;1AY4V;167BJ;1CZJN;13Q3M;0UHA3;0VJCI	acid phosphatase 1 [Source:HGNC Symbol;Acc:HGNC:122]	52	P24666;Q59EH3	GO:0006470//protein dephosphorylation;GO:0035335//peptidyl-tyrosine dephosphorylation;	GO:0005737//cytoplasm;GO:0070062//extracellular exosome;GO:0005829//cytosol;GO:0016020//membrane;GO:0016021//integral component of membrane;GO:0042383//sarcolemma;GO:0009898//cytoplasmic side of plasma membrane;	GO:0016787//hydrolase activity;GO:0005515//protein binding;GO:0004721//phosphoprotein phosphatase activity;GO:0016791//phosphatase activity;GO:0004726//non-membrane spanning protein tyrosine phosphatase activity;GO:0004725//protein tyrosine phosphatase activity;GO:0003993//acid phosphatase activity;	ko05208(Chemical carcinogenesis - reactive oxygen species);ko04520(Adherens junction);ko00740(Riboflavin metabolism);ko00730(Thiamine metabolism)
ACP2	12.5265	12.9887	11.8185	9.93106	8.37205	9.59729	13.4529	12.2142	12.4766	13.5106	13.1101	19.5256	43.3768	42.976	40.8931	NC_000011.10	47239302	47248814	-	2283	ACP2	GO:0005515;GO:0070062;GO:0016020;GO:0043202;GO:0016787;GO:0016791;;GO:0007040;GO:0016021;GO:0016311;GO:0005765;GO:0005764;GO:0003993	K14410	EC:3.1.3.2	I	0URTU;0V7JU;09VQX;1CRNN;0DGYE;130PG;KOG3720;1ASS3;0RQRX;169GV	acid phosphatase 2, lysosomal [Source:HGNC Symbol;Acc:HGNC:123]	53	P11117	GO:0007040//lysosome organization;GO:0016311//dephosphorylation;	GO:0070062//extracellular exosome;GO:0016020//membrane;GO:0043202//lysosomal lumen;GO:0016021//integral component of membrane;GO:0005765//lysosomal membrane;GO:0005764//lysosome;	GO:0005515//protein binding;GO:0016787//hydrolase activity;GO:0016791//phosphatase activity;GO:0003993//acid phosphatase activity;	ko04142(Lysosome);ko00740(Riboflavin metabolism)
ACP3	0.256275	0.39151	0.248381	0.246713	0.564132	0.422447	0.336532	0.43146	0.382583	0.65617	0.613811	0.616543	0.474599	0.272839	0.362122	NC_000003.12	132317403	132368765	+	4281	ACP3	GO:0012506;GO:0051930;GO:0007040;GO:0008253;GO:0035335;GO:0016021;GO:0004725;GO:0030175;GO:0005764;GO:0043312;GO:0005576;GO:0005829;GO:0016787;GO:0005737;GO:0042131;GO:0060168;GO:0042802;;GO:0016311;GO:0006144;GO:0005886;GO:0005765;GO:0046085;GO:0003993;GO:0009117;GO:0005515;GO:0005615;GO:0070062;GO:0016020;GO:0035577;GO:0005634;GO:0006772;GO:0016791;GO:0052642;GO:0042803	K19283	-	I	0V7JU;09VQX;1CRNN;1AUEA;0DGYE;167BG;130PG;KOG3720;0RTJ5;0UFI8	acid phosphatase 3 [Source:HGNC Symbol;Acc:HGNC:125]	55	P15309	GO:0051930//regulation of sensory perception of pain;GO:0007040//lysosome organization;GO:0035335//peptidyl-tyrosine dephosphorylation;GO:0043312//neutrophil degranulation;GO:0060168//positive regulation of adenosine receptor signaling pathway;GO:0016311//dephosphorylation;GO:0006144//purine nucleobase metabolic process;GO:0046085//adenosine metabolic process;GO:0009117//nucleotide metabolic proc…	GO:0012506//vesicle membrane;GO:0016021//integral component of membrane;GO:0030175//filopodium;GO:0005764//lysosome;GO:0005576//extracellular region;GO:0005829//cytosol;GO:0005737//cytoplasm;GO:0005886//plasma membrane;GO:0005765//lysosomal membrane;GO:0005615//extracellular space;GO:0070062//extracellular exosome;GO:0016020//membrane;GO:0035577//azurophil granule membrane;GO:0005634//nucleus;	GO:0008253//5'-nucleotidase activity;GO:0004725//protein tyrosine phosphatase activity;GO:0016787//hydrolase activity;GO:0042131//thiamine phosphate phosphatase activity;GO:0042802//identical protein binding;GO:0003993//acid phosphatase activity;GO:0005515//protein binding;GO:0016791//phosphatase activity;GO:0052642//lysophosphatidic acid phosphatase activity;GO:0042803//protein homodimerization …	-
ACP4	0.381509	0.672497	0.198085	0.577146	0.411335	0.41465	0.780759	0.532786	0.583691	0.041043	0.0477577	0.163898	4.54193	4.6238	5.84004	NC_000019.10	50790415	50795219	+	1342	ACP4	GO:0005764;GO:0042476;GO:0045211;GO:0003993;GO:0007040;GO:0016021;GO:0016311;GO:0004725;GO:0010977;GO:0016791;GO:1990264;GO:0048168;GO:0016020;GO:0120154;GO:0030971;GO:0010955;GO:0016787	K19284	EC:3.1.3.2	I	16DHE;0V7JU;09VQX;1CRNN;0UN0R;0DGYE;1AXGY;0RT4P;130PG;KOG3720	acid phosphatase 4 [Source:HGNC Symbol;Acc:HGNC:14376]	93650	Q9BZG2	GO:0042476//odontogenesis;GO:0007040//lysosome organization;GO:0016311//dephosphorylation;GO:0010977//negative regulation of neuron projection development;GO:1990264//peptidyl-tyrosine dephosphorylation involved in inactivation of protein kinase activity;GO:0048168//regulation of neuronal synaptic plasticity;GO:0120154//negative regulation of ERBB4 signaling pathway;GO:0010955//negative regulatio…	GO:0005764//lysosome;GO:0045211//postsynaptic membrane;GO:0016021//integral component of membrane;GO:0016020//membrane;	GO:0003993//acid phosphatase activity;GO:0004725//protein tyrosine phosphatase activity;GO:0016791//phosphatase activity;GO:0030971//receptor tyrosine kinase binding;GO:0016787//hydrolase activity;	-
ACP5	0.176328	0.279736	0.320431	0.543196	0.565585	0.201227	0.284173	0.373473	0.343348	0	0.247217	0.424207	1.01591	1.16155	0.664413	NC_000019.10	11574660	11578983	-	2074	ACP5	GO:0060349;GO:0032929;GO:0050728;GO:0045019;GO:0016311;GO:0003993;GO:0050830;GO:0032720;GO:0032691;GO:0034097;GO:0032496;GO:0016021;GO:0046872;GO:0008198;GO:0005764;GO:0032695;GO:0005829;GO:0001503;GO:0045453;GO:0016787;GO:0006771;GO:0008199;	K14379	EC:3.1.3.2	O	0RQUM;1B2SR;KOG2679;16FQ5;0VCQA;0DPGS;0A1UK;0USUE;1CYF5;138I5	acid phosphatase 5, tartrate resistant [Source:HGNC Symbol;Acc:HGNC:124]	54	P13686;A0A024R7F8	GO:0060349//bone morphogenesis;GO:0032929//negative regulation of superoxide anion generation;GO:0050728//negative regulation of inflammatory response;GO:0045019//negative regulation of nitric oxide biosynthetic process;GO:0016311//dephosphorylation;GO:0050830//defense response to Gram-positive bacterium;GO:0032720//negative regulation of tumor necrosis factor production;GO:0032691//negative regu…	GO:0016021//integral component of membrane;GO:0005764//lysosome;GO:0005829//cytosol;	GO:0003993//acid phosphatase activity;GO:0046872//metal ion binding;GO:0008198//ferrous iron binding;GO:0016787//hydrolase activity;GO:0008199//ferric iron binding;	ko05323(Rheumatoid arthritis);ko04380(Osteoclast differentiation);ko04142(Lysosome);ko00740(Riboflavin metabolism)
ACP6	4.18512	4.22125	4.0285	4.12684	3.92162	4.68372	4.67252	4.4814	4.66854	2.29251	2.43496	2.83078	3.96299	3.8953	3.85732	NC_000001.11	147626182	147670524	-	12950	ACP6	GO:0016311;GO:2001311;GO:0005759;GO:0006654;GO:0003993;GO:0005737;GO:0016787;GO:0006644;GO:0052642;;GO:0002244;GO:0005739;GO:0006629;GO:0016791	K14395	EC:3.1.3.2	I	1AU4A;1CPJ0;12PZT;0UFX9;1671R;0V4HM;KOG3720;0DEV9;0RQNK;09TIP	acid phosphatase 6, lysophosphatidic [Source:HGNC Symbol;Acc:HGNC:29609]	51205	Q9NPH0	GO:0016311//dephosphorylation;GO:2001311//lysobisphosphatidic acid metabolic process;GO:0006654//phosphatidic acid biosynthetic process;GO:0006644//phospholipid metabolic process;GO:0002244//hematopoietic progenitor cell differentiation;GO:0006629//lipid metabolic process;	GO:0005759//mitochondrial matrix;GO:0005737//cytoplasm;GO:0005739//mitochondrion;	GO:0003993//acid phosphatase activity;GO:0016787//hydrolase activity;GO:0052642//lysophosphatidic acid phosphatase activity;GO:0016791//phosphatase activity;	-
ACP7	0	0	0	0	0.0299615	0	0	0	0	0	0	0.0477533	0	0	0	NC_000019.10	39083011	39112074	+	4606	ACP7	GO:0016311;GO:0016787;GO:0003993;GO:0046872;GO:0005576	K22390	-	G	1CYAM;16CB6;1AV9U;0UPW1;0V7TX;KOG1378;0DFSK;12Q5R;09WVX;0RKSW	acid phosphatase 7, tartrate resistant (putative) [Source:HGNC Symbol;Acc:HGNC:33781]	390928	Q6ZNF0	GO:0016311//dephosphorylation;	GO:0005576//extracellular region;	GO:0016787//hydrolase activity;GO:0003993//acid phosphatase activity;GO:0046872//metal ion binding;	-
ACR	0	0	0	0	0	0	0.228972	0.0416666	0.149392	0	0	0	0	0	0	NC_000022.11	50738204	50745339	+	1430	ACR	GO:0032991;GO:0007190;GO:0048545;GO:0043159;GO:0007340;GO:0008233;GO:0005634;GO:0005515;GO:0006508;GO:0002077;GO:0003677;GO:0001669;GO:0004040;GO:0005507;GO:0007339;GO:0005537;GO:0016787;GO:0008270;GO:0004252;GO:0030163;GO:0005576;GO:0008236;GO:0007341;;GO:0007338;GO:0042806;GO:0005798	K01317	EC:3.4.21.10	O	0UGQH;KOG3627;0RKDU;0DFEP;1ASEV;09U54;12S06;165BK;1CQ4F;0V549	acrosin [Source:HGNC Symbol;Acc:HGNC:126]	49	P10323	GO:0007190//activation of adenylate cyclase activity;GO:0048545//response to steroid hormone;GO:0007340//acrosome reaction;GO:0006508//proteolysis;GO:0002077//acrosome matrix dispersal;GO:0007339//binding of sperm to zona pellucida;GO:0030163//protein catabolic process;GO:0007341//penetration of zona pellucida;GO:0007338//single fertilization;	GO:0032991//protein-containing complex;GO:0043159//acrosomal matrix;GO:0005634//nucleus;GO:0001669//acrosomal vesicle;GO:0005576//extracellular region;GO:0005798//Golgi-associated vesicle;	GO:0008233//peptidase activity;GO:0005515//protein binding;GO:0003677//DNA binding;GO:0004040//amidase activity;GO:0005507//copper ion binding;GO:0005537//mannose binding;GO:0016787//hydrolase activity;GO:0008270//zinc ion binding;GO:0004252//serine-type endopeptidase activity;GO:0008236//serine-type peptidase activity;GO:0042806//fucose binding;	-
ACRBP	0.345547	0.913659	0.66283	0.591385	0.181106	0.547697	0.75627	1.43876	0.747615	0.144566	0.100931	0.808221	2.52809	1.68613	2.26049	NC_000012.12	6638075	6647432	-	1905	ACRBP	GO:0008150;GO:0031410;GO:0005634;GO:0005576;GO:0005515;GO:0001675;GO:0007286;GO:0002080;GO:0003674;GO:0001669;GO:0009566	-	-	U	1CXEG;0VBSF;0IH17;13IDR;165I2;0RMIT;1AXTC;0UNA4;0A0VW;0DNH6	acrosin binding protein [Source:HGNC Symbol;Acc:HGNC:17195]	84519	Q8NEB7;A0A140VJD6	GO:0008150//biological_process;GO:0001675//acrosome assembly;GO:0007286//spermatid development;GO:0009566//fertilization;	GO:0031410//cytoplasmic vesicle;GO:0005634//nucleus;GO:0005576//extracellular region;GO:0002080//acrosomal membrane;GO:0001669//acrosomal vesicle;	GO:0005515//protein binding;GO:0003674//molecular_function;	-
ACRV1	0.717807	1.09881	0.995489	0.472807	0.320771	0.646712	0.202953	0.276988	0.478169	0.312953	0.297943	0.378704	1.1272	1.09352	1.11215	NC_000011.10	125671522	125680847	-	1936	ACRV1	GO:0031410;GO:0001669;GO:0007275;GO:0005515	-	-	S;W	13VB2;0APSM;0J414;1AVBQ;0RQKP;16E3V;1CU4C;0DJC4;0UN1V;0V8WW	acrosomal vesicle protein 1 [Source:HGNC Symbol;Acc:HGNC:127]	56	P26436	GO:0007275//multicellular organism development;	GO:0031410//cytoplasmic vesicle;GO:0001669//acrosomal vesicle;	GO:0005515//protein binding;	-
ACR_1	0	0	0	0.147717	0	0	0	0.0416666	0	0.0770345	0	0.0512708	0	0	0	NW_015148969.1	74321	81450	+	1430	ACR	GO:0032991;GO:0007190;GO:0048545;GO:0043159;GO:0007340;GO:0008233;GO:0005634;GO:0005515;GO:0006508;GO:0002077;GO:0003677;GO:0001669;GO:0004040;GO:0005507;GO:0007339;GO:0005537;GO:0016787;GO:0008270;GO:0004252;GO:0030163;GO:0005576;GO:0008236;GO:0007341;;GO:0007338;GO:0042806;GO:0005798	-	EC:3.4.21.10	O	0UGQH;KOG3627;0RKDU;0DFEP;1ASEV;09U54;12S06;165BK;1CQ4F;0V549	acrosin [Source:HGNC Symbol;Acc:HGNC:126]	49	P10323	GO:0007190//activation of adenylate cyclase activity;GO:0048545//response to steroid hormone;GO:0007340//acrosome reaction;GO:0006508//proteolysis;GO:0002077//acrosome matrix dispersal;GO:0007339//binding of sperm to zona pellucida;GO:0030163//protein catabolic process;GO:0007341//penetration of zona pellucida;GO:0007338//single fertilization;	GO:0032991//protein-containing complex;GO:0043159//acrosomal matrix;GO:0005634//nucleus;GO:0001669//acrosomal vesicle;GO:0005576//extracellular region;GO:0005798//Golgi-associated vesicle;	GO:0008233//peptidase activity;GO:0005515//protein binding;GO:0003677//DNA binding;GO:0004040//amidase activity;GO:0005507//copper ion binding;GO:0005537//mannose binding;GO:0016787//hydrolase activity;GO:0008270//zinc ion binding;GO:0004252//serine-type endopeptidase activity;GO:0008236//serine-type peptidase activity;GO:0042806//fucose binding;	-
ACSBG1	0.15017	0.0487622	0.0933593	0.114132	0.096933	0.157846	0.155683	0.148089	0.100036	0.0833278	0.083109	0.118841	0.154501	0.134107	0.102374	NC_000015.10	78167468	78234625	-	9254	ACSBG1	GO:0006631;GO:0000166;GO:0005886;GO:0005783;GO:0000038;GO:0016874;GO:0043231;GO:0042759;GO:0031957;GO:0004467;;GO:0031410;GO:0051384;GO:0006629;GO:0035338;GO:0005524;GO:0042552;GO:0005737;GO:0016020;GO:0001676;GO:0005829;GO:0016405	K15013	EC:6.2.1.3	I	0DJUK;1CUMS;12WBF;0V9C5;KOG1256;09YED;0UUA7;1AZ0N;0RMD2;16BTH	acyl-CoA synthetase bubblegum family member 1 [Source:HGNC Symbol;Acc:HGNC:29567]	23205	Q96GR2;B3KNS7	GO:0006631//fatty acid metabolic process;GO:0000038//very long-chain fatty acid metabolic process;GO:0042759//long-chain fatty acid biosynthetic process;GO:0051384//response to glucocorticoid;GO:0006629//lipid metabolic process;GO:0035338//long-chain fatty-acyl-CoA biosynthetic process;GO:0042552//myelination;GO:0001676//long-chain fatty acid metabolic process;	GO:0005886//plasma membrane;GO:0005783//endoplasmic reticulum;GO:0043231//intracellular membrane-bounded organelle;GO:0031410//cytoplasmic vesicle;GO:0005737//cytoplasm;GO:0016020//membrane;GO:0005829//cytosol;	GO:0000166//nucleotide binding;GO:0016874//ligase activity;GO:0031957//very long-chain fatty acid-CoA ligase activity;GO:0004467//long-chain fatty acid-CoA ligase activity;GO:0005524//ATP binding;GO:0016405//CoA-ligase activity;	ko04920(Adipocytokine signaling pathway);ko03320(PPAR signaling pathway);ko00071(Fatty acid degradation);ko00061(Fatty acid biosynthesis)
ACSBG2	0.62844	0.213033	0.351394	0.372303	0.524465	0.505705	0.432823	0.492261	0.258861	0.0910107	0.12708	0.26652	0.94498	1.15799	0.626153	NC_000019.10	6135633	6193102	+	3026	ACSBG2	GO:0030154;GO:0016021;GO:0007275;GO:0004467;GO:0042759;GO:0016874;GO:0006631;GO:0000166;GO:0007283;GO:0047676;GO:0005737;GO:0047617;GO:0016405;GO:0016020;GO:0005829;;GO:0005524;GO:0005739;GO:0035338;GO:0006629	K15013	EC:6.2.1.3	-	-	acyl-CoA synthetase bubblegum family member 2 [Source:HGNC Symbol;Acc:HGNC:24174]	81616	Q5FVE4;A0A140VJD4	GO:0030154//cell differentiation;GO:0007275//multicellular organism development;GO:0042759//long-chain fatty acid biosynthetic process;GO:0006631//fatty acid metabolic process;GO:0007283//spermatogenesis;GO:0035338//long-chain fatty-acyl-CoA biosynthetic process;GO:0006629//lipid metabolic process;	GO:0016021//integral component of membrane;GO:0005737//cytoplasm;GO:0016020//membrane;GO:0005829//cytosol;GO:0005739//mitochondrion;	GO:0004467//long-chain fatty acid-CoA ligase activity;GO:0016874//ligase activity;GO:0000166//nucleotide binding;GO:0047676//arachidonate-CoA ligase activity;GO:0047617//acyl-CoA hydrolase activity;GO:0016405//CoA-ligase activity;GO:0005524//ATP binding;	ko04920(Adipocytokine signaling pathway);ko03320(PPAR signaling pathway);ko00071(Fatty acid degradation);ko00061(Fatty acid biosynthesis)
ACSF2	30.9204	37.6327	34.2248	25.1935	24.901	20.8245	35.3102	35.379	34.5378	59.9272	58.4503	61.201	44.9708	43.9637	50.5758	NC_000017.11	50426218	50474845	+	2602	ACSF2	GO:0005515;GO:0005739;GO:0005524;GO:0006637;GO:0006629;GO:0031956;;GO:0016874;GO:0000166;GO:0005759;GO:0047760;GO:0006631	K23617	EC:6.2.1.2	I	12PJZ;1CUMM;KOG1177;09VZ0;1658S;1B3YQ;0DHVR;0V6XE;0UNP6;0RX3P	acyl-CoA synthetase family member 2 [Source:HGNC Symbol;Acc:HGNC:26101]	80221	Q96CM8	GO:0006637//acyl-CoA metabolic process;GO:0006629//lipid metabolic process;GO:0006631//fatty acid metabolic process;	GO:0005739//mitochondrion;GO:0005759//mitochondrial matrix;	GO:0005515//protein binding;GO:0005524//ATP binding;GO:0031956//medium-chain fatty acid-CoA ligase activity;GO:0016874//ligase activity;GO:0000166//nucleotide binding;GO:0047760//butyrate-CoA ligase activity;	-
ACSF3	2.2869	2.81245	2.38801	2.70503	2.07385	2.10742	2.82928	3.05083	3.00324	2.60329	2.7923	3.68741	2.67204	2.74259	2.87552	NC_000016.10	89093847	89160556	+	16503	ACSF3	GO:0000166;GO:0005759;GO:0006631;GO:0031957;GO:0006633;GO:0016874;GO:0090409;GO:0005739;GO:0005524;GO:0006629;GO:0035338;GO:0016878;;GO:0016405;GO:0090410;GO:0005515	K18660	EC:6.2.1.-	I	1AW04;1646R;0DJQ3;12NPQ;KOG1176;0UGT8;1CUH2;0V5D5;09UDN;0RN8H	acyl-CoA synthetase family member 3 [Source:HGNC Symbol;Acc:HGNC:27288]	197322	Q4G176	GO:0006631//fatty acid metabolic process;GO:0006633//fatty acid biosynthetic process;GO:0006629//lipid metabolic process;GO:0035338//long-chain fatty-acyl-CoA biosynthetic process;GO:0090410//malonate catabolic process;	GO:0005759//mitochondrial matrix;GO:0005739//mitochondrion;	GO:0000166//nucleotide binding;GO:0031957//very long-chain fatty acid-CoA ligase activity;GO:0016874//ligase activity;GO:0090409//malonyl-CoA synthetase activity;GO:0005524//ATP binding;GO:0016878//acid-thiol ligase activity;GO:0016405//CoA-ligase activity;GO:0005515//protein binding;	ko00280(Valine, leucine and isoleucine degradation);ko00061(Fatty acid biosynthesis)
ACSL1	10.3433	7.9242	10.0685	9.17322	10.3524	11.6197	7.30681	7.32427	7.51158	5.12719	6.89526	7.19461	4.39579	4.20307	4.37952	NC_000004.12	184755595	184826593	-	4759	ACSL1	GO:0047676;GO:0016020;GO:0001676;GO:0010747;GO:0044539;GO:0008610;GO:0005886;GO:0033211;GO:0005783;GO:0010033;GO:0043231;GO:0000038;GO:0015908;GO:0034201;GO:0019432;GO:0042178;GO:0050197;GO:0014070;GO:0090434;GO:0005778;GO:0005789;;GO:0006629;GO:0035338;GO:0005524;GO:0005739;GO:0070251;GO:0043651;GO:0071902;GO:0016021;GO:0042493;GO:0120162;GO:0019222;GO:0016874;GO:0036109;GO:0007584;GO:0004467;GO…	K01897	EC:6.2.1.3	I	0V4XT;KOG1256;0RSCT;1CY7I;0DJJS;1B2FS;12PYZ;0UNII;09TYX;169DZ	acyl-CoA synthetase long chain family member 1 [Source:HGNC Symbol;Acc:HGNC:3569]	2180	P33121;A8K9T3	GO:0001676//long-chain fatty acid metabolic process;GO:0010747//positive regulation of long-chain fatty acid import across plasma membrane;GO:0044539//long-chain fatty acid import into cell;GO:0008610//lipid biosynthetic process;GO:0033211//adiponectin-activated signaling pathway;GO:0010033//response to organic substance;GO:0000038//very long-chain fatty acid metabolic process;GO:0015908//fatty a…	GO:0016020//membrane;GO:0005886//plasma membrane;GO:0005783//endoplasmic reticulum;GO:0043231//intracellular membrane-bounded organelle;GO:0005778//peroxisomal membrane;GO:0005789//endoplasmic reticulum membrane;GO:0005739//mitochondrion;GO:0016021//integral component of membrane;GO:0005777//peroxisome;GO:0005741//mitochondrial outer membrane;	GO:0047676//arachidonate-CoA ligase activity;GO:0050197//phytanate-CoA ligase activity;GO:0090434//oleoyl-CoA ligase activity;GO:0005524//ATP binding;GO:0070251//pristanate-CoA ligase activity;GO:0016874//ligase activity;GO:0004467//long-chain fatty acid-CoA ligase activity;GO:0000166//nucleotide binding;	ko04920(Adipocytokine signaling pathway);ko04714(Thermogenesis);ko04216(Ferroptosis);ko04146(Peroxisome);ko03320(PPAR signaling pathway);ko00071(Fatty acid degradation);ko00061(Fatty acid biosynthesis)
ACSL3	7.19998	3.27115	5.37427	3.34573	6.23574	7.17152	3.32304	3.13034	3.62628	2.39004	3.10284	3.12883	3.87248	4.084	3.59818	NC_000002.12	222861036	222944639	+	5577	ACSL3	GO:0016874;GO:0030182;GO:0006633;GO:2001247;GO:0004467;GO:0007584;GO:0016021;GO:0019904;GO:0000166;GO:0005741;GO:0006631;GO:0005777;GO:0007420;GO:0005789;GO:0019901;GO:0005778;GO:0014070;GO:0035338;GO:0006629;GO:0005739;GO:0035336;GO:0005524;;GO:0043231;GO:0005811;GO:0005886;GO:0005794;GO:0005783;GO:0042998;GO:0034379;GO:0016020;GO:0001676;GO:0005515;GO:0051047;GO:0047676;GO:0048471;GO:0044539	K01897	EC:6.2.1.3	I	0DHRP;0V7EU;KOG1256;167E5;0UIC7;09WG8;0RKQY;12PYZ;1CWTU;1AY67	acyl-CoA synthetase long chain family member 3 [Source:HGNC Symbol;Acc:HGNC:3570]	2181	O95573;A0A024R487	GO:0030182//neuron differentiation;GO:0006633//fatty acid biosynthetic process;GO:2001247//positive regulation of phosphatidylcholine biosynthetic process;GO:0007584//response to nutrient;GO:0006631//fatty acid metabolic process;GO:0007420//brain development;GO:0014070//response to organic cyclic compound;GO:0035338//long-chain fatty-acyl-CoA biosynthetic process;GO:0006629//lipid metabolic proce…	GO:0016021//integral component of membrane;GO:0005741//mitochondrial outer membrane;GO:0005777//peroxisome;GO:0005789//endoplasmic reticulum membrane;GO:0005778//peroxisomal membrane;GO:0005739//mitochondrion;GO:0043231//intracellular membrane-bounded organelle;GO:0005811//lipid droplet;GO:0005886//plasma membrane;GO:0005794//Golgi apparatus;GO:0005783//endoplasmic reticulum;GO:0016020//membrane;…	GO:0016874//ligase activity;GO:0004467//long-chain fatty acid-CoA ligase activity;GO:0019904//protein domain specific binding;GO:0000166//nucleotide binding;GO:0019901//protein kinase binding;GO:0005524//ATP binding;GO:0005515//protein binding;GO:0047676//arachidonate-CoA ligase activity;	ko04920(Adipocytokine signaling pathway);ko04714(Thermogenesis);ko04216(Ferroptosis);ko04146(Peroxisome);ko03320(PPAR signaling pathway);ko00071(Fatty acid degradation);ko00061(Fatty acid biosynthesis)
ACSL4	6.50502	2.17387	3.47249	3.13115	6.40535	7.30759	1.88074	2.09761	1.93958	2.22482	2.24443	2.70338	3.179	2.94874	3.15966	NC_000023.11	109641335	109733325	-	5397	ACSL4	GO:0060996;GO:0008610;GO:0047676;GO:0031966;GO:0030307;GO:0016020;GO:0001676;GO:0070062;GO:0015908;GO:0043025;GO:0019432;GO:0032307;GO:0005783;GO:0005886;GO:0060136;GO:0031957;GO:0005811;GO:0043231;;GO:0005739;GO:0035336;GO:0005524;GO:0044233;GO:0035338;GO:0006629;GO:0070672;GO:0032024;GO:0005737;GO:0005789;GO:0005778;GO:0005777;GO:0006631;GO:0000166;GO:0005741;GO:0016021;GO:0004467;GO:0007584;GO…	K01897	EC:6.2.1.3	I	1AVH0;0DHRP;0RWCQ;0V7EU;KOG1256;09WG8;0UK0J;1646Q;12PYZ;1CWTU	acyl-CoA synthetase long chain family member 4 [Source:HGNC Symbol;Acc:HGNC:3571]	2182	O60488	GO:0060996//dendritic spine development;GO:0008610//lipid biosynthetic process;GO:0030307//positive regulation of cell growth;GO:0001676//long-chain fatty acid metabolic process;GO:0015908//fatty acid transport;GO:0019432//triglyceride biosynthetic process;GO:0032307//negative regulation of prostaglandin secretion;GO:0060136//embryonic process involved in female pregnancy;GO:0035336//long-chain f…	GO:0031966//mitochondrial membrane;GO:0016020//membrane;GO:0070062//extracellular exosome;GO:0043025//neuronal cell body;GO:0005783//endoplasmic reticulum;GO:0005886//plasma membrane;GO:0005811//lipid droplet;GO:0043231//intracellular membrane-bounded organelle;GO:0005739//mitochondrion;GO:0044233//mitochondria-associated endoplasmic reticulum membrane;GO:0005737//cytoplasm;GO:0005789//endoplasmi…	GO:0047676//arachidonate-CoA ligase activity;GO:0031957//very long-chain fatty acid-CoA ligase activity;GO:0005524//ATP binding;GO:0000166//nucleotide binding;GO:0004467//long-chain fatty acid-CoA ligase activity;GO:0016874//ligase activity;	ko04920(Adipocytokine signaling pathway);ko04714(Thermogenesis);ko04216(Ferroptosis);ko04146(Peroxisome);ko03320(PPAR signaling pathway);ko00071(Fatty acid degradation);ko00061(Fatty acid biosynthesis)
ACSL5	0.213295	0.13672	0.0528559	0.168003	0.182931	0.0922024	0.277778	0.157962	0.056636	0.0146022	0.0169912	0.0388744	0.379044	0.348364	0.479485	NC_000010.11	112374116	112428376	+	3772	ACSL5	GO:0005789;GO:0005730;GO:0005739;GO:0005524;GO:0035338;GO:0006629;;GO:0004467;GO:0016874;GO:0005654;GO:0016021;GO:0000166;GO:0005741;GO:0006631;GO:0010747;GO:0005515;GO:0016020;GO:0001676;GO:0047676;GO:2001236;GO:0008610;GO:0005783;GO:0005886	K01897	EC:6.2.1.3	I	1B4QD;0V4XT;1CPJ2;KOG1256;0UGR1;0DJJS;12PYZ;16AQ2;09TYX;0RSK2	acyl-CoA synthetase long chain family member 5 [Source:HGNC Symbol;Acc:HGNC:16526]	51703	Q9ULC5	GO:0035338//long-chain fatty-acyl-CoA biosynthetic process;GO:0006629//lipid metabolic process;GO:0006631//fatty acid metabolic process;GO:0010747//positive regulation of long-chain fatty acid import across plasma membrane;GO:0001676//long-chain fatty acid metabolic process;GO:2001236//regulation of extrinsic apoptotic signaling pathway;GO:0008610//lipid biosynthetic process;	GO:0005789//endoplasmic reticulum membrane;GO:0005730//nucleolus;GO:0005739//mitochondrion;GO:0005654//nucleoplasm;GO:0016021//integral component of membrane;GO:0005741//mitochondrial outer membrane;GO:0016020//membrane;GO:0005783//endoplasmic reticulum;GO:0005886//plasma membrane;	GO:0005524//ATP binding;GO:0004467//long-chain fatty acid-CoA ligase activity;GO:0016874//ligase activity;GO:0000166//nucleotide binding;GO:0005515//protein binding;GO:0047676//arachidonate-CoA ligase activity;	ko04920(Adipocytokine signaling pathway);ko04714(Thermogenesis);ko04216(Ferroptosis);ko04146(Peroxisome);ko03320(PPAR signaling pathway);ko00071(Fatty acid degradation);ko00061(Fatty acid biosynthesis)
ACSL6	1.91007	1.06872	1.21878	0.764448	1.27555	1.32665	0.903124	0.900392	0.679089	1.50305	1.42926	1.67803	1.38003	1.08174	1.17512	NC_000005.10	131949973	132012068	-	6816	ACSL6	GO:0005783;GO:0005886;GO:0000038;GO:0043231;GO:0042803;GO:0008610;GO:0006637;GO:0047676;GO:0005515;GO:0001676;GO:0016020;GO:0005777;GO:0006631;GO:0000166;GO:0005741;GO:0016021;GO:0004467;GO:0016874;GO:0019899;;GO:0005739;GO:0005524;GO:0006629;GO:0035338;GO:0005789;GO:0005778	K01897	EC:6.2.1.3	I	0V4XT;1CPJ2;KOG1256;0UGR1;0DJJS;12PYZ;0RMAZ;09TYX;1AYQ8;16E0U	acyl-CoA synthetase long chain family member 6 [Source:HGNC Symbol;Acc:HGNC:16496]	23305	Q9UKU0;B2RB13	GO:0000038//very long-chain fatty acid metabolic process;GO:0008610//lipid biosynthetic process;GO:0006637//acyl-CoA metabolic process;GO:0001676//long-chain fatty acid metabolic process;GO:0006631//fatty acid metabolic process;GO:0006629//lipid metabolic process;GO:0035338//long-chain fatty-acyl-CoA biosynthetic process;	GO:0005783//endoplasmic reticulum;GO:0005886//plasma membrane;GO:0043231//intracellular membrane-bounded organelle;GO:0016020//membrane;GO:0005777//peroxisome;GO:0005741//mitochondrial outer membrane;GO:0016021//integral component of membrane;GO:0005739//mitochondrion;GO:0005789//endoplasmic reticulum membrane;GO:0005778//peroxisomal membrane;	GO:0042803//protein homodimerization activity;GO:0047676//arachidonate-CoA ligase activity;GO:0005515//protein binding;GO:0000166//nucleotide binding;GO:0004467//long-chain fatty acid-CoA ligase activity;GO:0016874//ligase activity;GO:0019899//enzyme binding;GO:0005524//ATP binding;	ko04920(Adipocytokine signaling pathway);ko04714(Thermogenesis);ko04216(Ferroptosis);ko04146(Peroxisome);ko03320(PPAR signaling pathway);ko00071(Fatty acid degradation);ko00061(Fatty acid biosynthesis)
ACSM1	0	0	0	0	0	0	0	0	0.0134435	0	0	0	0.0426186	0	0	NC_000016.10	20623235	20697680	-	5297	ACSM1	GO:0018858;GO:0102391;GO:0005515;GO:0016020;GO:0001676;GO:0070062;GO:0031956;GO:0019605;GO:0005525;GO:0006637;GO:0018874;GO:0042632;GO:0015980;GO:0005759;GO:0072562;GO:0019395;;GO:0004321;GO:0005739;GO:0005524;GO:0006629;GO:0015645;GO:0016021;GO:0046872;GO:0006805;GO:0006633;GO:0004467;GO:0016874;GO:0047760;GO:0006631;GO:0000166	K23756	EC:6.2.1.2	H;I	0DF8B;KOG1175;0V9V8;168M9;0RNDJ;13HY5;1CPXY;0UKDN;09YXJ;1AVTG	acyl-CoA synthetase medium chain family member 1 [Source:HGNC Symbol;Acc:HGNC:18049]	116285	Q08AH1;B2RAP4	GO:0001676//long-chain fatty acid metabolic process;GO:0019605//butyrate metabolic process;GO:0006637//acyl-CoA metabolic process;GO:0018874//benzoate metabolic process;GO:0042632//cholesterol homeostasis;GO:0015980//energy derivation by oxidation of organic compounds;GO:0019395//fatty acid oxidation;GO:0006629//lipid metabolic process;GO:0006805//xenobiotic metabolic process;GO:0006633//fatty ac…	GO:0016020//membrane;GO:0070062//extracellular exosome;GO:0005759//mitochondrial matrix;GO:0072562//blood microparticle;GO:0005739//mitochondrion;GO:0016021//integral component of membrane;	GO:0018858//benzoate-CoA ligase activity;GO:0102391//decanoate-CoA ligase activity;GO:0005515//protein binding;GO:0031956//medium-chain fatty acid-CoA ligase activity;GO:0005525//GTP binding;GO:0004321//fatty-acyl-CoA synthase activity;GO:0005524//ATP binding;GO:0015645//fatty acid ligase activity;GO:0046872//metal ion binding;GO:0004467//long-chain fatty acid-CoA ligase activity;GO:0016874//liga…	ko00785(Lipoic acid metabolism);ko00650(Butanoate metabolism)
ACSM2A	0	0	0	0	0	0	0	0	0	0	0	0	0	0	0	NC_000016.10	20451504	20487669	+	5889	ACSM2A	GO:0036112;GO:0000166;GO:0070328;GO:0047760;GO:0005759;GO:0006631;GO:0006633;GO:0016874;GO:0046872;GO:0005524;GO:0004321;GO:0005739;GO:0015645;GO:0006629;GO:0006637;GO:0031956;;GO:0042593;GO:0018858;GO:0102391	K01896	EC:6.2.1.2	H;I	0DF8B;0RV2U;KOG1175;1AZS9;0V9V8;16686;13HY5;1CPXY;0UKDN;09YXJ	acyl-CoA synthetase medium chain family member 2A [Source:HGNC Symbol;Acc:HGNC:32017]	123876	Q08AH3	GO:0036112//medium-chain fatty-acyl-CoA metabolic process;GO:0070328//triglyceride homeostasis;GO:0006631//fatty acid metabolic process;GO:0006633//fatty acid biosynthetic process;GO:0006629//lipid metabolic process;GO:0006637//acyl-CoA metabolic process;GO:0042593//glucose homeostasis;	GO:0005759//mitochondrial matrix;GO:0005739//mitochondrion;	GO:0000166//nucleotide binding;GO:0047760//butyrate-CoA ligase activity;GO:0016874//ligase activity;GO:0046872//metal ion binding;GO:0005524//ATP binding;GO:0004321//fatty-acyl-CoA synthase activity;GO:0015645//fatty acid ligase activity;GO:0031956//medium-chain fatty acid-CoA ligase activity;GO:0018858//benzoate-CoA ligase activity;GO:0102391//decanoate-CoA ligase activity;	ko00650(Butanoate metabolism)
ACSM2B	0	0	0	0	0	0	0.0185776	0	0	0	0	0	0	0	0	NC_000016.10	20536226	20576376	-	3525	ACSM2B	GO:0000166;GO:0005759;GO:0047760;GO:0006631;GO:0006633;GO:0016874;GO:0016021;GO:0046872;GO:0006805;GO:0005739;GO:0004321;GO:0005524;GO:0015645;GO:0006637;GO:0006629;GO:0031956;;GO:0005515;GO:0016020;GO:0018858;GO:0102391	K01896	EC:6.2.1.2	H;I	0DF8B;0RV2U;KOG1175;1AZS9;0V9V8;16686;13HY5;1CPXY;0UKDN;09YXJ	acyl-CoA synthetase medium chain family member 2B [Source:HGNC Symbol;Acc:HGNC:30931]	348158	Q68CK6	GO:0006631//fatty acid metabolic process;GO:0006633//fatty acid biosynthetic process;GO:0006805//xenobiotic metabolic process;GO:0006637//acyl-CoA metabolic process;GO:0006629//lipid metabolic process;	GO:0005759//mitochondrial matrix;GO:0016021//integral component of membrane;GO:0005739//mitochondrion;GO:0016020//membrane;	GO:0000166//nucleotide binding;GO:0047760//butyrate-CoA ligase activity;GO:0016874//ligase activity;GO:0046872//metal ion binding;GO:0004321//fatty-acyl-CoA synthase activity;GO:0005524//ATP binding;GO:0015645//fatty acid ligase activity;GO:0031956//medium-chain fatty acid-CoA ligase activity;GO:0005515//protein binding;GO:0018858//benzoate-CoA ligase activity;GO:0102391//decanoate-CoA ligase act…	ko00650(Butanoate metabolism)
ACSM3	0.980264	0.437745	0.771933	0.377476	0.739829	0.89495	0.362772	0.511079	0.279955	0.354337	0.400854	0.497865	0.430309	0.41745	0.261636	NC_000016.10	20742440	20797811	+	5596	ACSM3	GO:0043759;GO:0031956;;GO:0005524;GO:0005739;GO:0004321;GO:0006637;GO:0015645;GO:0006629;GO:0050218;GO:0005515;GO:0047760;GO:0005759;GO:0006631;GO:0000166;GO:0008217;GO:0046872;GO:0006633;GO:0042632;GO:0016874	K01896	EC:6.2.1.2	H;I	0UGF9;0DF8B;KOG1175;0V9V8;13HY5;1CPXY;1AZX6;0RSV9;09YXJ;16CA3	acyl-CoA synthetase medium chain family member 3 [Source:HGNC Symbol;Acc:HGNC:10522]	6296	Q53FZ2	GO:0006637//acyl-CoA metabolic process;GO:0006629//lipid metabolic process;GO:0006631//fatty acid metabolic process;GO:0008217//regulation of blood pressure;GO:0006633//fatty acid biosynthetic process;GO:0042632//cholesterol homeostasis;	GO:0005739//mitochondrion;GO:0005759//mitochondrial matrix;	GO:0043759//methylbutanoate-CoA ligase activity;GO:0031956//medium-chain fatty acid-CoA ligase activity;GO:0005524//ATP binding;GO:0004321//fatty-acyl-CoA synthase activity;GO:0015645//fatty acid ligase activity;GO:0050218//propionate-CoA ligase activity;GO:0005515//protein binding;GO:0047760//butyrate-CoA ligase activity;GO:0000166//nucleotide binding;GO:0046872//metal ion binding;GO:0016874//li…	ko00650(Butanoate metabolism)
ACSM4	0	0	0	0	0	0	0	0	0	0	0	0	0	0	0	NC_000012.12	7304072	7328719	+	2349	ACSM4	GO:0102391;GO:0015645;GO:0006637;GO:0006629;GO:0005524;GO:0005739;GO:0004321;;GO:0031956;GO:0016874;GO:0006633;GO:0046872;GO:0000166;GO:0006631;GO:0005759;GO:0047760	K01896	EC:6.2.1.2	H;I	0DF8B;KOG1175;0V9V8;0RKB1;13HY5;1CPXY;1671Y;0UKDN;09YXJ;1B3BW	acyl-CoA synthetase medium chain family member 4 [Source:HGNC Symbol;Acc:HGNC:32016]	341392	P0C7M7	GO:0006637//acyl-CoA metabolic process;GO:0006629//lipid metabolic process;GO:0006633//fatty acid biosynthetic process;GO:0006631//fatty acid metabolic process;	GO:0005739//mitochondrion;GO:0005759//mitochondrial matrix;	GO:0102391//decanoate-CoA ligase activity;GO:0015645//fatty acid ligase activity;GO:0005524//ATP binding;GO:0004321//fatty-acyl-CoA synthase activity;GO:0031956//medium-chain fatty acid-CoA ligase activity;GO:0016874//ligase activity;GO:0046872//metal ion binding;GO:0000166//nucleotide binding;GO:0047760//butyrate-CoA ligase activity;	ko00650(Butanoate metabolism)
ACSM5	0	0	0	0	0	0	0	0	0	0	0	0	0	0	0	NC_000016.10	20409534	20441336	+	3143	ACSM5	GO:0006629;GO:0015645;GO:0006637;GO:0005739;GO:0004321;GO:0005524;GO:0005525;;GO:0031956;GO:0000166;GO:0006631;GO:0047760;GO:0005759;GO:0016874;GO:0006633;GO:0046872	K01896	EC:6.2.1.2	H;I	0DF8B;KOG1175;0V9V8;16CX0;13HY5;1CPXY;0UKDN;0RNI5;09YXJ;1AXQF	acyl-CoA synthetase medium chain family member 5 [Source:HGNC Symbol;Acc:HGNC:26060]	54988	Q6NUN0	GO:0006629//lipid metabolic process;GO:0006637//acyl-CoA metabolic process;GO:0006631//fatty acid metabolic process;GO:0006633//fatty acid biosynthetic process;	GO:0005739//mitochondrion;GO:0005759//mitochondrial matrix;	GO:0015645//fatty acid ligase activity;GO:0004321//fatty-acyl-CoA synthase activity;GO:0005524//ATP binding;GO:0005525//GTP binding;GO:0031956//medium-chain fatty acid-CoA ligase activity;GO:0000166//nucleotide binding;GO:0047760//butyrate-CoA ligase activity;GO:0016874//ligase activity;GO:0046872//metal ion binding;	ko00650(Butanoate metabolism)
ACSM6	0	0	0	0	0	0	0	0	0	0	0	0	0	0	0	NC_000010.11	95194238	95228929	+	1675	ACSM6	GO:0000166;GO:0006631;GO:0047760;GO:0005759;GO:0016874;GO:0006633;GO:0046872;GO:0006629;GO:0015645;GO:0006637;GO:0004321;GO:0005739;GO:0005524;GO:0005525;;GO:0031956	K01896	EC:6.2.1.2	I	1B7B5;16J2H;14CUD;KOG1175;0ADA8;0RNM7;0VQGY;0UX7Y;0DY4U;1D71R	acyl-CoA synthetase medium chain family member 6 [Source:HGNC Symbol;Acc:HGNC:31665]	142827	Q6P461	GO:0006631//fatty acid metabolic process;GO:0006633//fatty acid biosynthetic process;GO:0006629//lipid metabolic process;GO:0006637//acyl-CoA metabolic process;	GO:0005759//mitochondrial matrix;GO:0005739//mitochondrion;	GO:0000166//nucleotide binding;GO:0047760//butyrate-CoA ligase activity;GO:0016874//ligase activity;GO:0046872//metal ion binding;GO:0015645//fatty acid ligase activity;GO:0004321//fatty-acyl-CoA synthase activity;GO:0005524//ATP binding;GO:0005525//GTP binding;GO:0031956//medium-chain fatty acid-CoA ligase activity;	ko00650(Butanoate metabolism)
ACSS1	18.6758	23.6372	22.0634	19.377	16.561	18.093	23.469	25.0971	24.5004	21.4145	22.4858	21.7059	20.7463	20.6217	20.9954	NC_000020.11	25006232	25058143	-	3979	ACSS1	GO:0016874;GO:0016208;GO:0000166;GO:0006069;GO:0005759;GO:0003987;GO:0019413;GO:0005515;GO:0006085;GO:0019542;GO:0005739;GO:0005524;GO:0050218;GO:0019427;	K01895	EC:6.2.1.1	I	1CPRT;0UG6K;KOG1175;0V4QZ;09TRN;1B23Y;0DF20;16EUQ;0RMPS;12NC2	acyl-CoA synthetase short chain family member 1 [Source:HGNC Symbol;Acc:HGNC:16091]	84532	Q9NUB1	GO:0006069//ethanol oxidation;GO:0019413//acetate biosynthetic process;GO:0006085//acetyl-CoA biosynthetic process;GO:0019542//propionate biosynthetic process;GO:0019427//acetyl-CoA biosynthetic process from acetate;	GO:0005759//mitochondrial matrix;GO:0005739//mitochondrion;	GO:0016874//ligase activity;GO:0016208//AMP binding;GO:0000166//nucleotide binding;GO:0003987//acetate-CoA ligase activity;GO:0005515//protein binding;GO:0005524//ATP binding;GO:0050218//propionate-CoA ligase activity;	ko00640(Propanoate metabolism);ko00630(Glyoxylate and dicarboxylate metabolism);ko00620(Pyruvate metabolism);ko00010(Glycolysis / Gluconeogenesis)
ACSS2	15.7054	18.0706	15.7302	19.3458	16.7593	16.2057	17.2833	19.3203	18.0009	26.4151	25.5213	25.4523	25.4948	24.123	22.597	NC_000020.11	34874942	34927962	+	3232	ACSS2	GO:0019427;;GO:0050218;GO:0005524;GO:0008610;GO:0005737;GO:0019542;GO:0005829;GO:0005759;GO:0003987;GO:0019413;GO:0000166;GO:0006069;GO:0016208;GO:0016874;GO:0005654;GO:0043231	K01895	EC:6.2.1.1	I	1CPRT;KOG1175;0RSXW;0V4QZ;09TRN;0DF20;12NC2;1B4R4;16CU3;0UJIP	acyl-CoA synthetase short chain family member 2 [Source:HGNC Symbol;Acc:HGNC:15814]	55902	Q9NR19;Q6DKJ3	GO:0019427//acetyl-CoA biosynthetic process from acetate;GO:0008610//lipid biosynthetic process;GO:0019542//propionate biosynthetic process;GO:0019413//acetate biosynthetic process;GO:0006069//ethanol oxidation;	GO:0005737//cytoplasm;GO:0005829//cytosol;GO:0005759//mitochondrial matrix;GO:0005654//nucleoplasm;GO:0043231//intracellular membrane-bounded organelle;	GO:0050218//propionate-CoA ligase activity;GO:0005524//ATP binding;GO:0003987//acetate-CoA ligase activity;GO:0000166//nucleotide binding;GO:0016208//AMP binding;GO:0016874//ligase activity;	ko00640(Propanoate metabolism);ko00630(Glyoxylate and dicarboxylate metabolism);ko00620(Pyruvate metabolism);ko00010(Glycolysis / Gluconeogenesis)
ACSS3	0	0.0148843	0	0.00812882	0	0	0	0	0	0	0	0	0	0	0	NC_000012.12	81078037	81261210	+	8662	ACSS3	GO:0005759;GO:0047760;GO:0003987;GO:0000166;GO:0016874;GO:0043231;;GO:0046951;GO:0005739;GO:0005524;GO:0050218;GO:0005515	K01908	EC:6.2.1.17	H;I	0RR53;1CWM2;1AYAU;0DMRF;KOG1175;168XP;0UMCK;0V4QZ;09TRN;12NC2	acyl-CoA synthetase short chain family member 3 [Source:HGNC Symbol;Acc:HGNC:24723]	79611	Q9H6R3	GO:0046951//ketone body biosynthetic process;	GO:0005759//mitochondrial matrix;GO:0043231//intracellular membrane-bounded organelle;GO:0005739//mitochondrion;	GO:0047760//butyrate-CoA ligase activity;GO:0003987//acetate-CoA ligase activity;GO:0000166//nucleotide binding;GO:0016874//ligase activity;GO:0005524//ATP binding;GO:0050218//propionate-CoA ligase activity;GO:0005515//protein binding;	ko00640(Propanoate metabolism)
ACTA1	0.0981097	0.0432352	0.267434	0.472246	0.416507	1.02633	0.527051	0.599429	0.811922	0.0369414	0.257911	0.147519	1.71597	2.88873	1.44407	NC_000001.11	229431245	229434094	-	1491	ACTA1	GO:0005869;GO:0090131;GO:0000166;GO:0030175;GO:0005865;GO:0005829;GO:0015629;GO:0005737;GO:0005884;GO:0005856;GO:0001725;GO:0048741;GO:0005524;;GO:0005200;GO:0030049;GO:0030017;GO:0043503;GO:0030027;GO:0010628;GO:0072562;GO:0048545;GO:0071417;GO:0070062;GO:0043531;GO:0044297;GO:0005615;GO:0005515;GO:0010226;GO:0017022;GO:0030240;GO:0009612;GO:0006936;GO:0009991	K10354	-	Z	09TDS;12N6D;0V4CV;KOG0676;0UQDY;1AYVV;0DFJ6;0S190;16BP6;1CW46	actin alpha 1, skeletal muscle [Source:HGNC Symbol;Acc:HGNC:129]	58	P68133	GO:0090131//mesenchyme migration;GO:0048741//skeletal muscle fiber development;GO:0030049//muscle filament sliding;GO:0043503//skeletal muscle fiber adaptation;GO:0010628//positive regulation of gene expression;GO:0048545//response to steroid hormone;GO:0071417//cellular response to organonitrogen compound;GO:0010226//response to lithium ion;GO:0030240//skeletal muscle thin filament assembly;GO:0…	GO:0005869//dynactin complex;GO:0030175//filopodium;GO:0005865//striated muscle thin filament;GO:0005829//cytosol;GO:0015629//actin cytoskeleton;GO:0005737//cytoplasm;GO:0005884//actin filament;GO:0005856//cytoskeleton;GO:0001725//stress fiber;GO:0030017//sarcomere;GO:0030027//lamellipodium;GO:0072562//blood microparticle;GO:0070062//extracellular exosome;GO:0044297//cell body;GO:0005615//extrace…	GO:0000166//nucleotide binding;GO:0005524//ATP binding;GO:0005200//structural constituent of cytoskeleton;GO:0043531//ADP binding;GO:0005515//protein binding;GO:0017022//myosin binding;	-
ACTA2	2.0227	3.31589	2.83032	1.98617	2.2517	2.84693	4.67241	4.54784	4.64758	12.3686	11.6626	14.7608	33.255	33.8359	33.44	NC_000010.11	88935074	88991397	-	1808	ACTA2	GO:0005856;GO:0030485;GO:0005524;;GO:0015629;GO:0005829;GO:0019901;GO:0072144;GO:0005737;GO:0000166;GO:0030175;GO:0014829;GO:0090131;GO:0005869;GO:0045893;GO:0006936;GO:0070062;GO:0044297;GO:0005615;GO:0008217;GO:0030027;GO:0010628;GO:0032991;GO:0009615	K12313	-	Z	09TDS;12N6D;165JX;0V4CV;1ASPD;KOG0676;0RKZC;0UQDY;0DFJ6;1CW46	actin alpha 2, smooth muscle [Source:HGNC Symbol;Acc:HGNC:130]	59	P62736;D2JYH4	GO:0072144//glomerular mesangial cell development;GO:0014829//vascular associated smooth muscle contraction;GO:0090131//mesenchyme migration;GO:0045893//positive regulation of transcription, DNA-templated;GO:0006936//muscle contraction;GO:0008217//regulation of blood pressure;GO:0010628//positive regulation of gene expression;GO:0009615//response to virus;	GO:0005856//cytoskeleton;GO:0030485//smooth muscle contractile fiber;GO:0015629//actin cytoskeleton;GO:0005829//cytosol;GO:0005737//cytoplasm;GO:0030175//filopodium;GO:0005869//dynactin complex;GO:0070062//extracellular exosome;GO:0044297//cell body;GO:0005615//extracellular space;GO:0030027//lamellipodium;GO:0032991//protein-containing complex;	GO:0005524//ATP binding;GO:0019901//protein kinase binding;GO:0000166//nucleotide binding;	ko04926(Relaxin signaling pathway);ko04371(Apelin signaling pathway);ko04270(Vascular smooth muscle contraction)
ACTB	723.174	868.872	811.72	1237.14	1036.28	1069.96	1027.94	1059.9	1044.5	1049.43	1035.53	1038.66	991.335	969.084	920.611	NC_000007.14	5527148	5530601	-	1812	ACTB	GO:0070527;GO:0048870;GO:0032091;GO:0070160;GO:0005615;GO:0005912;GO:0019894;GO:0000785;GO:0038096;GO:0061024;GO:0000079;GO:0030957;GO:0072749;GO:0072562;GO:0098974;GO:0032991;GO:0005884;GO:0034329;GO:0005856;GO:0005200;GO:0030424;GO:0022898;GO:0005911;GO:0098978;GO:0045176;;GO:1990904;GO:0005829;GO:0035633;GO:0016579;GO:0098871;GO:0036464;GO:0150111;GO:0051623;GO:0035267;GO:0034333;GO:0044305;GO…	K05692	-	-	-	actin beta [Source:HGNC Symbol;Acc:HGNC:132]	60	P60709;Q1KLZ0	GO:0070527//platelet aggregation;GO:0048870//cell motility;GO:0032091//negative regulation of protein binding;GO:0038096//Fc-gamma receptor signaling pathway involved in phagocytosis;GO:0061024//membrane organization;GO:0000079//regulation of cyclin-dependent protein serine/threonine kinase activity;GO:0072749//cellular response to cytochalasin B;GO:0098974//postsynaptic actin cytoskeleton organi…	GO:0070160//tight junction;GO:0005615//extracellular space;GO:0005912//adherens junction;GO:0000785//chromatin;GO:0072562//blood microparticle;GO:0032991//protein-containing complex;GO:0005884//actin filament;GO:0005856//cytoskeleton;GO:0030424//axon;GO:0005911//cell-cell junction;GO:0098978//glutamatergic synapse;GO:1990904//ribonucleoprotein complex;GO:0005829//cytosol;GO:0098871//postsynaptic …	GO:0019894//kinesin binding;GO:0030957//Tat protein binding;GO:0005200//structural constituent of cytoskeleton;GO:0050998//nitric-oxide synthase binding;GO:0048156//tau protein binding;GO:0098973//structural constituent of postsynaptic actin cytoskeleton;GO:0005515//protein binding;GO:0005524//ATP binding;GO:0042802//identical protein binding;GO:0019901//protein kinase binding;GO:0031492//nucleos…	ko05418(Fluid shear stress and atherosclerosis);ko05416(Viral myocarditis);ko05414(Dilated cardiomyopathy);ko05412(Arrhythmogenic right ventricular cardiomyopathy);ko05410(Hypertrophic cardiomyopathy);ko05225(Hepatocellular carcinoma);ko05205(Proteoglycans in cancer);ko05164(Influenza A);ko05135(Yersinia infection);ko05132(Salmonella infection);ko05131(Shigellosis);ko05130(Pathogenic Escherichia …
ACTBL2	0.0261778	0.0692166	0.0951431	1.10885	1.58056	1.74267	0.0468763	0.127953	0.0764606	0.670261	0.779918	1.7319	1.15811	0.783839	1.75702	NC_000005.10	57480018	57482811	-	2794	ACTBL2	GO:0007409;GO:0000166;GO:0003674;GO:0035267;GO:0098974;GO:0030424;GO:0045202;GO:0008150;GO:0098978;GO:0005524;GO:0098973;GO:0048870;GO:0005884;GO:0005856;GO:0005737;GO:0019901;GO:0005615;GO:0005515;GO:0016020;GO:0070062	-	-	Z	09TDS;12N6D;0UU36;0V4CV;0S0G1;KOG0676;1CU1G;1B0NM;0DQZY;16E43	actin beta like 2 [Source:HGNC Symbol;Acc:HGNC:17780]	345651	Q562R1	GO:0007409//axonogenesis;GO:0098974//postsynaptic actin cytoskeleton organization;GO:0008150//biological_process;GO:0048870//cell motility;	GO:0035267//NuA4 histone acetyltransferase complex;GO:0030424//axon;GO:0045202//synapse;GO:0098978//glutamatergic synapse;GO:0005884//actin filament;GO:0005856//cytoskeleton;GO:0005737//cytoplasm;GO:0005615//extracellular space;GO:0016020//membrane;GO:0070062//extracellular exosome;	GO:0000166//nucleotide binding;GO:0003674//molecular_function;GO:0005524//ATP binding;GO:0098973//structural constituent of postsynaptic actin cytoskeleton;GO:0019901//protein kinase binding;GO:0005515//protein binding;	-
ACTC1	0	0	0	0	0.149786	0	0	0	0.051527	0	0	0	0	0	0	NC_000015.10	34790230	34795549	-	1382	ACTC1	GO:0072562;GO:0033275;GO:0030027;GO:0010628;GO:0030049;GO:0030017;GO:0005925;GO:0055008;GO:0030240;GO:0017022;GO:0031674;GO:0045471;GO:0030048;GO:0070062;GO:0016020;GO:0016887;GO:0005615;GO:0044297;GO:0007015;GO:0000166;GO:0030175;GO:0060047;GO:0042493;GO:0090131;GO:0005869;;GO:0005856;GO:0005884;GO:0055003;GO:0005524;GO:0060048;GO:0005737;GO:0031032;GO:0005829	K12314	-	Z	09TDS;168YJ;12N6D;0RPI0;0V4CV;KOG0676;0UQDY;1AUWP;0DFJ6;1CW46	actin alpha cardiac muscle 1 [Source:HGNC Symbol;Acc:HGNC:143]	70	P68032;B3KPP5	GO:0033275//actin-myosin filament sliding;GO:0010628//positive regulation of gene expression;GO:0030049//muscle filament sliding;GO:0055008//cardiac muscle tissue morphogenesis;GO:0030240//skeletal muscle thin filament assembly;GO:0045471//response to ethanol;GO:0030048//actin filament-based movement;GO:0007015//actin filament organization;GO:0060047//heart contraction;GO:0090131//mesenchyme migr…	GO:0072562//blood microparticle;GO:0030027//lamellipodium;GO:0030017//sarcomere;GO:0005925//focal adhesion;GO:0031674//I band;GO:0070062//extracellular exosome;GO:0016020//membrane;GO:0005615//extracellular space;GO:0044297//cell body;GO:0030175//filopodium;GO:0005869//dynactin complex;GO:0005856//cytoskeleton;GO:0005884//actin filament;GO:0005737//cytoplasm;GO:0005829//cytosol;	GO:0017022//myosin binding;GO:0016887//ATP hydrolysis activity;GO:0000166//nucleotide binding;GO:0005524//ATP binding;	ko05414(Dilated cardiomyopathy);ko05410(Hypertrophic cardiomyopathy);ko04261(Adrenergic signaling in cardiomyocytes);ko04260(Cardiac muscle contraction)
ACTG1	2059	2502.57	2295.1	2730.93	2470	2380.21	2668.48	2791.14	2764.76	2789.17	2663.8	2333.16	1506.45	1515.05	1423.55	NC_000017.11	81509971	81512799	-	2038	ACTG1	GO:0005615;GO:0070527;GO:0098974;GO:0005522;GO:0045335;GO:0010628;GO:0038096;GO:0090303;GO:0061024;GO:0120192;GO:0072562;GO:0030335;GO:0005829;GO:0035633;GO:0051893;GO:0001525;GO:0005856;GO:0005884;GO:0034329;GO:0005200;;GO:0005911;GO:0044305;GO:0045177;GO:0048488;GO:0150111;GO:0120220;GO:0005515;GO:0070062;GO:0016020;GO:0005634;GO:0098973;GO:0030016;GO:0031625;GO:0005925;GO:0005886;GO:0001738;GO…	K05692	-	-	-	actin gamma 1 [Source:HGNC Symbol;Acc:HGNC:144]	71	P63261	GO:0070527//platelet aggregation;GO:0098974//postsynaptic actin cytoskeleton organization;GO:0010628//positive regulation of gene expression;GO:0038096//Fc-gamma receptor signaling pathway involved in phagocytosis;GO:0090303//positive regulation of wound healing;GO:0061024//membrane organization;GO:0120192//tight junction assembly;GO:0030335//positive regulation of cell migration;GO:0035633//main…	GO:0005615//extracellular space;GO:0045335//phagocytic vesicle;GO:0072562//blood microparticle;GO:0005829//cytosol;GO:0005856//cytoskeleton;GO:0005884//actin filament;GO:0005911//cell-cell junction;GO:0044305//calyx of Held;GO:0045177//apical part of cell;GO:0120220//basal body patch;GO:0070062//extracellular exosome;GO:0016020//membrane;GO:0005634//nucleus;GO:0030016//myofibril;GO:0005925//focal…	GO:0005522//profilin binding;GO:0005200//structural constituent of cytoskeleton;GO:0005515//protein binding;GO:0098973//structural constituent of postsynaptic actin cytoskeleton;GO:0031625//ubiquitin protein ligase binding;GO:0005524//ATP binding;GO:0042802//identical protein binding;GO:0000166//nucleotide binding;	ko05418(Fluid shear stress and atherosclerosis);ko05416(Viral myocarditis);ko05414(Dilated cardiomyopathy);ko05412(Arrhythmogenic right ventricular cardiomyopathy);ko05410(Hypertrophic cardiomyopathy);ko05225(Hepatocellular carcinoma);ko05205(Proteoglycans in cancer);ko05164(Influenza A);ko05135(Yersinia infection);ko05132(Salmonella infection);ko05131(Shigellosis);ko05130(Pathogenic Escherichia …
ACTG2	0.0974561	0.0858943	0.0442755	0.0938199	0	0.185363	0.0872567	0.0396957	0.189768	0.330258	0.0853976	0.0976911	0	0.145906	0.114756	NC_000002.12	73893008	73919865	+	1501	ACTG2	GO:0005869;GO:0090131;GO:0071944;GO:0072562;GO:0030027;GO:0000166;GO:0030175;GO:0010628;GO:0005737;GO:0005829;GO:0070062;GO:0032982;GO:0005615;GO:0044297;;GO:0006936;GO:0005856;GO:0005524	K12315	-	Z	09TDS;12N6D;1CY04;0V4CV;1AX4F;0S0RV;KOG0676;0USE9;0DP25;168KJ	actin gamma 2, smooth muscle [Source:HGNC Symbol;Acc:HGNC:145]	72	P63267	GO:0090131//mesenchyme migration;GO:0010628//positive regulation of gene expression;GO:0006936//muscle contraction;	GO:0005869//dynactin complex;GO:0071944//cell periphery;GO:0072562//blood microparticle;GO:0030027//lamellipodium;GO:0030175//filopodium;GO:0005737//cytoplasm;GO:0005829//cytosol;GO:0070062//extracellular exosome;GO:0032982//myosin filament;GO:0005615//extracellular space;GO:0044297//cell body;GO:0005856//cytoskeleton;	GO:0000166//nucleotide binding;GO:0005524//ATP binding;	ko04270(Vascular smooth muscle contraction)
ACTL10	0.600651	0.65156	0.62973	0.40032	0.43589	0.703045	0.661894	0.71515	0.989657	1.2526	1.37656	1.89893	1.61624	1.84464	2.61148	NC_000020.11	33666943	33668525	+	1583	ACTL10	GO:0005869	-	-	-	-	actin like 10 [Source:HGNC Symbol;Acc:HGNC:16127]	170487	Q5JWF8	-	GO:0005869//dynactin complex;	-	-
ACTL6A	17.0739	14.3366	16.3873	23.5446	28.2971	28.9274	16.8019	16.8851	17.7464	14.9427	18.4994	15.1491	30.3454	29.2851	33.1005	NC_000003.12	179562926	179588407	+	1902	ACTL6A	GO:0005515;GO:0005634;GO:0006310;GO:0000785;GO:0006325;GO:0001825;GO:0043968;GO:0043967;GO:0040008;GO:0005886;GO:0032991;GO:0006357;GO:0031492;GO:0003407;GO:0006281;GO:0016514;GO:0006974;;GO:0031011;GO:0007399;GO:0071564;GO:0003713;GO:0007165;GO:0005654;GO:0035267;GO:0045893;GO:0021510;GO:0016579;GO:0043044;GO:0006338;GO:0003682	K11340	-	Z;B	09V50;0DGE5;0V64P;1CR3M;KOG0679;0RS17;0UNE1;168GH;1AZMR;12N5N	actin like 6A [Source:HGNC Symbol;Acc:HGNC:24124]	86	O96019	GO:0006310//DNA recombination;GO:0006325//chromatin organization;GO:0001825//blastocyst formation;GO:0043968//histone H2A acetylation;GO:0043967//histone H4 acetylation;GO:0040008//regulation of growth;GO:0006357//regulation of transcription by RNA polymerase II;GO:0003407//neural retina development;GO:0006281//DNA repair;GO:0006974//cellular response to DNA damage stimulus;GO:0007399//nervous sy…	GO:0005634//nucleus;GO:0000785//chromatin;GO:0005886//plasma membrane;GO:0032991//protein-containing complex;GO:0016514//SWI/SNF complex;GO:0031011//Ino80 complex;GO:0071564//npBAF complex;GO:0005654//nucleoplasm;GO:0035267//NuA4 histone acetyltransferase complex;	GO:0005515//protein binding;GO:0031492//nucleosomal DNA binding;GO:0003713//transcription coactivator activity;GO:0003682//chromatin binding;	ko05225(Hepatocellular carcinoma);ko04714(Thermogenesis)
ACTL6B	0	0.0418324	0	0.0913846	0.089554	0.135414	0.0424959	0.154661	0.231052	0	0.124771	0.142733	0.195328	0	0.335333	NC_000007.14	100643097	100656448	-	1541	ACTL6B	GO:0005634;;GO:0006325;GO:0016358;GO:0005200;GO:0007399;GO:0042551;GO:0016514;GO:0021510;GO:0006357;GO:0003713;GO:0043967;GO:0071565;GO:0035267;GO:0045893;GO:0006338;GO:0043044;GO:0007010;GO:0003682	K11652	-	Z;B	09V50;0DGE5;16G6J;0V64P;0RU9U;1CR3M;KOG0679;0UNE1;1B3IG;12N5N	actin like 6B [Source:HGNC Symbol;Acc:HGNC:160]	51412	O94805	GO:0006325//chromatin organization;GO:0016358//dendrite development;GO:0007399//nervous system development;GO:0042551//neuron maturation;GO:0021510//spinal cord development;GO:0006357//regulation of transcription by RNA polymerase II;GO:0043967//histone H4 acetylation;GO:0045893//positive regulation of transcription, DNA-templated;GO:0006338//chromatin remodeling;GO:0007010//cytoskeleton organiza…	GO:0005634//nucleus;GO:0016514//SWI/SNF complex;GO:0071565//nBAF complex;GO:0035267//NuA4 histone acetyltransferase complex;	GO:0005200//structural constituent of cytoskeleton;GO:0003713//transcription coactivator activity;GO:0003682//chromatin binding;	ko05225(Hepatocellular carcinoma);ko04714(Thermogenesis)
ACTL7A	0	0	0	0.0472246	0	0	0	0	0	0	0	0	0.0504697	0.146884	0	NC_000009.12	108862266	108863756	+	1491	ACTL7A	GO:0001673;GO:0005634;GO:0005737;GO:0005794;GO:0032991;GO:0005515;GO:0005869;GO:0007010;GO:0005200;GO:0031514;GO:0005856	-	-	Z	KOG0676;12TS3;1CYG3;0VCQZ;0RWA9;1B32M;16DMF;0DPHJ;09VEM;0USV3	actin like 7A [Source:HGNC Symbol;Acc:HGNC:161]	10881	Q9Y615;A0A140VK03	GO:0007010//cytoskeleton organization;	GO:0001673//male germ cell nucleus;GO:0005634//nucleus;GO:0005737//cytoplasm;GO:0005794//Golgi apparatus;GO:0032991//protein-containing complex;GO:0005869//dynactin complex;GO:0031514//motile cilium;GO:0005856//cytoskeleton;	GO:0005515//protein binding;GO:0005200//structural constituent of cytoskeleton;	-
ACTL7B	0	0	0	0.15099	0	0.0497194	0	0.0851798	0.101802	0	0	0	0.107577	0	0.123123	NC_000009.12	108854588	108855986	-	1399	ACTL7B	GO:0005634;GO:0005737;GO:0015629;GO:0005869;GO:0005515;GO:0007010;GO:0005200;GO:0005856	-	-	Z	1B28D;KOG0676;12TS3;1CYG3;0VCQZ;16EYX;0UHIU;0RWHN;0DPHJ;09VEM	actin like 7B [Source:HGNC Symbol;Acc:HGNC:162]	10880	Q9Y614;A0A140VKC6	GO:0007010//cytoskeleton organization;	GO:0005634//nucleus;GO:0005737//cytoplasm;GO:0015629//actin cytoskeleton;GO:0005869//dynactin complex;GO:0005856//cytoskeleton;	GO:0005515//protein binding;GO:0005200//structural constituent of cytoskeleton;	-
ACTL8	0	0.0328896	0.101721	0	0	0.070977	0	0	0	0	0	0	0.038393	0	0	NC_000001.11	17755333	17827063	+	1960	ACTL8	GO:0005515;GO:0005869;GO:0005856;GO:0030855;GO:0005737	-	-	Z	142D4;09X6N;KOG0676;1AWHZ;0V857;0DIHZ;0RNUB;0UM26;1CT8E;167PF	actin like 8 [Source:HGNC Symbol;Acc:HGNC:24018]	81569	Q9H568	GO:0030855//epithelial cell differentiation;	GO:0005869//dynactin complex;GO:0005856//cytoskeleton;GO:0005737//cytoplasm;	GO:0005515//protein binding;	-
ACTL9	0	0	0	0	0.0494279	0	0.0469098	0.0426814	0	0.0394553	0	0	0	0	0.0616938	NC_000019.10	8697400	8698795	-	1396	ACTL9	GO:0005856;GO:0005869;GO:0005737	-	-	Z	0DSNN;16804;0RVHM;13KJS;09Z6T;KOG0676;0VGI6;1AV3Y;1D1YX;0UU25	actin like 9 [Source:HGNC Symbol;Acc:HGNC:28494]	284382	Q8TC94	-	GO:0005856//cytoskeleton;GO:0005869//dynactin complex;GO:0005737//cytoplasm;	-	-
ACTN1	29.5578	34.3615	30.9929	44.0341	40.2938	41.1245	42.2636	43.7634	44.8932	37.6843	41.5833	44.5473	28.5249	28.3215	28.8358	NC_000014.9	68874123	68979302	-	4949	ACTN1	GO:0001726;GO:0042981;GO:0099186;GO:0048041;GO:0030374;GO:0005737;GO:0030054;GO:0005903;GO:0099173;GO:0005886;GO:0031093;GO:0005925;GO:0030017;GO:0042803;GO:0051017;GO:0044325;GO:0016020;GO:0070062;GO:0005515;GO:0007015;GO:0003779;GO:0031143;GO:0046872;GO:0005178;GO:0045893;GO:0005509;GO:0005911;;GO:0098978;GO:0005884;GO:0005856;GO:0001725;GO:0051639;GO:0005829;GO:0005576;GO:0051271;GO:0002576;GO…	K05699	-	Z	1CTZS;0UKXS;0DKHE;16C3J;KOG0035;12N2S;0V92N;09Z1X;0RNBS;1AVCS	actinin alpha 1 [Source:HGNC Symbol;Acc:HGNC:163]	87	P12814;A0A024R694	GO:0042981//regulation of apoptotic process;GO:0048041//focal adhesion assembly;GO:0099173//postsynapse organization;GO:0051017//actin filament bundle assembly;GO:0007015//actin filament organization;GO:0045893//positive regulation of transcription, DNA-templated;GO:0051639//actin filament network formation;GO:0051271//negative regulation of cellular component movement;GO:0002576//platelet degran…	GO:0001726//ruffle;GO:0005737//cytoplasm;GO:0030054//cell junction;GO:0005903//brush border;GO:0005886//plasma membrane;GO:0031093//platelet alpha granule lumen;GO:0005925//focal adhesion;GO:0030017//sarcomere;GO:0016020//membrane;GO:0070062//extracellular exosome;GO:0031143//pseudopodium;GO:0005911//cell-cell junction;GO:0098978//glutamatergic synapse;GO:0005884//actin filament;GO:0005856//cytos…	GO:0099186//structural constituent of postsynapse;GO:0030374//nuclear receptor coactivator activity;GO:0042803//protein homodimerization activity;GO:0044325//transmembrane transporter binding;GO:0005515//protein binding;GO:0003779//actin binding;GO:0046872//metal ion binding;GO:0005178//integrin binding;GO:0005509//calcium ion binding;GO:0051015//actin filament binding;GO:0017166//vinculin bindin…	ko05322(Systemic lupus erythematosus);ko05203(Viral carcinogenesis);ko05146(Amoebiasis);ko05131(Shigellosis);ko04810(Regulation of actin cytoskeleton);ko04670(Leukocyte transendothelial migration);ko04530(Tight junction);ko04520(Adherens junction);ko04510(Focal adhesion)
ACTN2	1.90463	1.99661	2.37301	2.15305	3.41672	3.70497	2.37709	2.72703	3.06251	1.83635	1.94713	2.14065	2.53853	2.31865	1.86895	NC_000001.11	236686499	236764631	+	5069	ACTN2	GO:0030374;GO:0005737;GO:2001259;GO:0042981;GO:0042802;GO:0045214;GO:0048041;GO:0030035;GO:1901017;GO:0043197;GO:0030175;GO:0051695;GO:0044325;GO:0043268;GO:0005515;GO:0070062;GO:2000310;GO:0006936;GO:0031093;GO:0005886;GO:0005925;GO:0030017;GO:0030274;GO:0008092;GO:0000165;GO:0099092;GO:0051373;GO:0005829;GO:0005576;GO:0070080;;GO:1901018;GO:0098978;GO:0005884;GO:0005856;GO:0019904;GO:0046872;GO…	K21073	-	Z	1CTZS;0UKXS;0DKHE;1684K;KOG0035;0RXJE;12N2S;0V92N;09Z1X;1AXD0	actinin alpha 2 [Source:HGNC Symbol;Acc:HGNC:164]	88	P35609	GO:2001259//positive regulation of cation channel activity;GO:0042981//regulation of apoptotic process;GO:0045214//sarcomere organization;GO:0048041//focal adhesion assembly;GO:0030035//microspike assembly;GO:1901017//negative regulation of potassium ion transmembrane transporter activity;GO:0051695//actin filament uncapping;GO:0043268//positive regulation of potassium ion transport;GO:2000310//r…	GO:0005737//cytoplasm;GO:0043197//dendritic spine;GO:0030175//filopodium;GO:0070062//extracellular exosome;GO:0031093//platelet alpha granule lumen;GO:0005886//plasma membrane;GO:0005925//focal adhesion;GO:0030017//sarcomere;GO:0099092//postsynaptic density, intracellular component;GO:0005829//cytosol;GO:0005576//extracellular region;GO:0098978//glutamatergic synapse;GO:0005884//actin filament;GO…	GO:0030374//nuclear receptor coactivator activity;GO:0042802//identical protein binding;GO:0044325//transmembrane transporter binding;GO:0005515//protein binding;GO:0030274//LIM domain binding;GO:0008092//cytoskeletal protein binding;GO:0051373//FATZ binding;GO:0070080//titin Z domain binding;GO:0019904//protein domain specific binding;GO:0046872//metal ion binding;GO:0005178//integrin binding;GO…	ko05412(Arrhythmogenic right ventricular cardiomyopathy)
ACTN3	0.0670197	0.0787583	0	0.0860254	0.252907	0.106227	0.260024	0.200188	0.239253	0.0841168	0.13703	0.0447875	0.482668	0.512839	0.289362	NC_000011.10	66546395	66563334	+	3274	ACTN3	GO:0044325;GO:0070062;GO:0005515;GO:0051015;GO:0048633;GO:0030018;GO:0006936;GO:0014728;GO:0070885;GO:0030017;GO:0005925;GO:0060349;GO:0030049;GO:0120163;GO:1901078;GO:0005903;GO:0008307;GO:0031448;GO:1903715;GO:0014732;GO:1904025;GO:0048743;GO:0005829;GO:0042981;;GO:0042802;GO:0005884;GO:0014883;GO:0014894;GO:0048041;GO:0090257;GO:0045820;GO:0090324;GO:0046872;GO:0005178;GO:1900159;GO:0005509;GO…	K21073	-	-	-	actinin alpha 3 [Source:HGNC Symbol;Acc:HGNC:165]	89	Q08043;B4DZQ2	GO:0048633//positive regulation of skeletal muscle tissue growth;GO:0006936//muscle contraction;GO:0014728//regulation of the force of skeletal muscle contraction;GO:0070885//negative regulation of calcineurin-NFAT signaling cascade;GO:0060349//bone morphogenesis;GO:0030049//muscle filament sliding;GO:0120163//negative regulation of cold-induced thermogenesis;GO:1901078//negative regulation of re…	GO:0070062//extracellular exosome;GO:0030018//Z disc;GO:0030017//sarcomere;GO:0005925//focal adhesion;GO:0005903//brush border;GO:0005829//cytosol;GO:0005884//actin filament;GO:0031143//pseudopodium;	GO:0044325//transmembrane transporter binding;GO:0005515//protein binding;GO:0051015//actin filament binding;GO:0008307//structural constituent of muscle;GO:0042802//identical protein binding;GO:0046872//metal ion binding;GO:0005178//integrin binding;GO:0005509//calcium ion binding;GO:0003779//actin binding;	ko05412(Arrhythmogenic right ventricular cardiomyopathy)
ACTN4	0.0284484	0.0626835	0	0.0273869	0.0268383	0.0270546	0.0127355	0.0811129	0.0138488	0.0214234	0.0124642	0.028517	0	0.0425914	0	NC_000019.10	38647649	38731589	+	5142	ACTN4	GO:0051015;GO:0005615;GO:0035357;GO:0030050;GO:0030335;GO:0032417;GO:0002576;GO:0032991;GO:0016604;GO:0033209;;GO:0042974;GO:0005856;GO:1990904;GO:0005829;GO:0005576;GO:0003779;GO:0031143;GO:0051272;GO:1903506;GO:0035257;GO:0046872;GO:0005178;GO:0015031;GO:0045893;GO:0001882;GO:0005509;GO:1900025;GO:0048471;GO:0042803;GO:0000977;GO:1901224;GO:0044325;GO:0005634;GO:0005515;GO:0070062;GO:0031093;GO…	K05699	-	Z	1CTZS;1670T;0UKXS;0DKHE;1B4S3;0RKXF;KOG0035;12N2S;0V92N;09Z1X	actinin alpha 4 [Source:HGNC Symbol;Acc:HGNC:166]	81	O43707;A0A0S2Z3G9	GO:0035357//peroxisome proliferator activated receptor signaling pathway;GO:0030050//vesicle transport along actin filament;GO:0030335//positive regulation of cell migration;GO:0032417//positive regulation of sodium:proton antiporter activity;GO:0002576//platelet degranulation;GO:0033209//tumor necrosis factor-mediated signaling pathway;GO:0051272//positive regulation of cellular component moveme…	GO:0005615//extracellular space;GO:0032991//protein-containing complex;GO:0016604//nuclear body;GO:0005856//cytoskeleton;GO:1990904//ribonucleoprotein complex;GO:0005829//cytosol;GO:0005576//extracellular region;GO:0031143//pseudopodium;GO:0048471//perinuclear region of cytoplasm;GO:0005634//nucleus;GO:0070062//extracellular exosome;GO:0031093//platelet alpha granule lumen;GO:0005925//focal adhes…	GO:0051015//actin filament binding;GO:0042974//retinoic acid receptor binding;GO:0003779//actin binding;GO:0046872//metal ion binding;GO:0005178//integrin binding;GO:0001882//nucleoside binding;GO:0005509//calcium ion binding;GO:0042803//protein homodimerization activity;GO:0000977//RNA polymerase II transcription regulatory region sequence-specific DNA binding;GO:0044325//transmembrane transport…	ko05322(Systemic lupus erythematosus);ko05203(Viral carcinogenesis);ko05146(Amoebiasis);ko05131(Shigellosis);ko04810(Regulation of actin cytoskeleton);ko04670(Leukocyte transendothelial migration);ko04530(Tight junction);ko04520(Adherens junction);ko04510(Focal adhesion)
ACTN4_1	0.853452	1.91811	0.995182	1.31457	1.34192	1.4339	1.09526	1.13558	1.17714	1.40324	1.09685	1.29752	1.02441	1.05059	0.988205	NW_014040929.1	57285	141225	+	5142	ACTN4	GO:0051015;GO:0005615;GO:0035357;GO:0030050;GO:0030335;GO:0032417;GO:0002576;GO:0032991;GO:0016604;GO:0033209;;GO:0042974;GO:0005856;GO:1990904;GO:0005829;GO:0005576;GO:0003779;GO:0031143;GO:0051272;GO:1903506;GO:0035257;GO:0046872;GO:0005178;GO:0015031;GO:0045893;GO:0001882;GO:0005509;GO:1900025;GO:0048471;GO:0042803;GO:0000977;GO:1901224;GO:0044325;GO:0005634;GO:0005515;GO:0070062;GO:0031093;GO…	-	-	Z	1CTZS;1670T;0UKXS;0DKHE;1B4S3;0RKXF;KOG0035;12N2S;0V92N;09Z1X	actinin alpha 4 [Source:HGNC Symbol;Acc:HGNC:166]	81	O43707;A0A0S2Z3G9	GO:0035357//peroxisome proliferator activated receptor signaling pathway;GO:0030050//vesicle transport along actin filament;GO:0030335//positive regulation of cell migration;GO:0032417//positive regulation of sodium:proton antiporter activity;GO:0002576//platelet degranulation;GO:0033209//tumor necrosis factor-mediated signaling pathway;GO:0051272//positive regulation of cellular component moveme…	GO:0005615//extracellular space;GO:0032991//protein-containing complex;GO:0016604//nuclear body;GO:0005856//cytoskeleton;GO:1990904//ribonucleoprotein complex;GO:0005829//cytosol;GO:0005576//extracellular region;GO:0031143//pseudopodium;GO:0048471//perinuclear region of cytoplasm;GO:0005634//nucleus;GO:0070062//extracellular exosome;GO:0031093//platelet alpha granule lumen;GO:0005925//focal adhes…	GO:0051015//actin filament binding;GO:0042974//retinoic acid receptor binding;GO:0003779//actin binding;GO:0046872//metal ion binding;GO:0005178//integrin binding;GO:0001882//nucleoside binding;GO:0005509//calcium ion binding;GO:0042803//protein homodimerization activity;GO:0000977//RNA polymerase II transcription regulatory region sequence-specific DNA binding;GO:0044325//transmembrane transport…	-
ACTR10	9.33456	8.09445	7.63344	9.10223	9.6869	11.569	8.70812	8.61001	7.32918	8.00458	7.49354	9.14578	16.6362	17.0708	15.9556	NC_000014.9	58200149	58235636	+	2429	ACTR10	GO:0005856;GO:0005737;GO:0019886;GO:0007018;GO:0005515;GO:0043312;GO:0005576;GO:0098958;GO:0005829;GO:0035578;GO:0006888;GO:1904115;GO:1904813;GO:0005869	K16576	-	Z	09XU2;1B17C;16DWU;0DJ68;KOG0676;0RXYA;1CTY3;12QR6;0V8RP;0UMV9	actin related protein 10 [Source:HGNC Symbol;Acc:HGNC:17372]	55860	Q9NZ32	GO:0019886//antigen processing and presentation of exogenous peptide antigen via MHC class II;GO:0007018//microtubule-based movement;GO:0043312//neutrophil degranulation;GO:0098958//retrograde axonal transport of mitochondrion;GO:0006888//endoplasmic reticulum to Golgi vesicle-mediated transport;	GO:0005856//cytoskeleton;GO:0005737//cytoplasm;GO:0005576//extracellular region;GO:0005829//cytosol;GO:0035578//azurophil granule lumen;GO:1904115//axon cytoplasm;GO:1904813//ficolin-1-rich granule lumen;GO:0005869//dynactin complex;	GO:0005515//protein binding;	ko05132(Salmonella infection);ko05022(Pathways of neurodegeneration - multiple diseases);ko05016(Huntington disease);ko05014(Amyotrophic lateral sclerosis)
ACTR1A	86.7352	96.6955	88.3908	91.7593	83.2649	85.3124	97.9052	101.481	101.506	116.66	108.275	106.556	71.7404	73.1306	74.8036	NC_000010.11	102479229	102502712	-	2830	ACTR1A	GO:0010389;GO:0005814;GO:0005515;GO:0015630;GO:0070062;GO:0002177;GO:0005813;GO:0000086;GO:0005875;GO:0097711;;GO:0005524;GO:0005856;GO:0005815;GO:0019886;GO:0005737;GO:0030137;GO:0005829;GO:0005938;GO:0006888;GO:0007283;GO:0000166;GO:0016192;GO:0005869;GO:0099738	K16575	-	Z	1CUY5;0DK4D;16GH6;0RM4S;KOG0676;0UFMG;0V9MP;1B06T;12RCQ;09YPY	actin related protein 1A [Source:HGNC Symbol;Acc:HGNC:167]	10121	P61163;A0A384NQ21	GO:0010389//regulation of G2/M transition of mitotic cell cycle;GO:0000086//G2/M transition of mitotic cell cycle;GO:0097711//ciliary basal body-plasma membrane docking;GO:0019886//antigen processing and presentation of exogenous peptide antigen via MHC class II;GO:0006888//endoplasmic reticulum to Golgi vesicle-mediated transport;GO:0007283//spermatogenesis;GO:0016192//vesicle-mediated transport;	GO:0005814//centriole;GO:0015630//microtubule cytoskeleton;GO:0070062//extracellular exosome;GO:0002177//manchette;GO:0005813//centrosome;GO:0005875//microtubule associated complex;GO:0005856//cytoskeleton;GO:0005815//microtubule organizing center;GO:0005737//cytoplasm;GO:0030137//COPI-coated vesicle;GO:0005829//cytosol;GO:0005938//cell cortex;GO:0005869//dynactin complex;GO:0099738//cell cortex …	GO:0005515//protein binding;GO:0005524//ATP binding;GO:0000166//nucleotide binding;	ko05132(Salmonella infection);ko05022(Pathways of neurodegeneration - multiple diseases);ko05016(Huntington disease);ko05014(Amyotrophic lateral sclerosis)
ACTR1B	63.8891	73.5153	66.9862	62.9617	60.8771	58.6563	70.2791	72.0024	66.9615	68.7072	67.1756	70.5175	46.6947	52.8782	49.5028	NC_000002.12	97655939	97664044	-	2514	ACTR1B	GO:1904813;GO:0005869;GO:0034774;GO:0000166;GO:0005813;GO:0015630;GO:0005515;GO:0043312;GO:0005576;GO:0070062;GO:0005829;GO:0016020;GO:0005815;GO:0005737;GO:0019886;GO:0005524;GO:0005856;	K16575	-	Z	1CUY5;0DK4D;1ASNC;KOG0676;0UFMG;0V9MP;165J3;12RCQ;0S037;09YPY	actin related protein 1B [Source:HGNC Symbol;Acc:HGNC:168]	10120	P42025	GO:0043312//neutrophil degranulation;GO:0019886//antigen processing and presentation of exogenous peptide antigen via MHC class II;	GO:1904813//ficolin-1-rich granule lumen;GO:0005869//dynactin complex;GO:0034774//secretory granule lumen;GO:0005813//centrosome;GO:0015630//microtubule cytoskeleton;GO:0005576//extracellular region;GO:0070062//extracellular exosome;GO:0005829//cytosol;GO:0016020//membrane;GO:0005815//microtubule organizing center;GO:0005737//cytoplasm;GO:0005856//cytoskeleton;	GO:0000166//nucleotide binding;GO:0005515//protein binding;GO:0005524//ATP binding;	ko05132(Salmonella infection);ko05022(Pathways of neurodegeneration - multiple diseases);ko05016(Huntington disease);ko05014(Amyotrophic lateral sclerosis)
ACTR2	57.7539	20.7241	39.633	21.2459	39.9147	48.2946	18.0871	18.104	22.6681	20.4047	24.7892	23.5125	47.1751	46.0537	36.146	NC_000002.12	65227831	65271253	+	3798	ACTR2	GO:0060271;GO:0005938;GO:0010592;GO:0005576;GO:0005829;GO:0030478;GO:0008092;GO:0030036;GO:0005856;GO:0045944;GO:0005200;;GO:0008356;GO:0035861;GO:0030479;GO:0061003;GO:0003779;GO:0098794;GO:0008306;GO:0042995;GO:0005885;GO:0034314;GO:0051015;GO:0051321;GO:0038096;GO:0061024;GO:0043312;GO:0015629;GO:0005737;GO:0051653;GO:0048013;GO:0005524;GO:0016482;GO:0035984;GO:1904813;GO:0071346;GO:0000166;GO…	K17260	-	Z	0V998;1CUIG;12TIU;0RSKY;0DJRD;KOG0677;1AV6V;16J04;09YBP;0UPEM	actin related protein 2 [Source:HGNC Symbol;Acc:HGNC:169]	10097	P61160	GO:0060271//cilium assembly;GO:0010592//positive regulation of lamellipodium assembly;GO:0030036//actin cytoskeleton organization;GO:0045944//positive regulation of transcription by RNA polymerase II;GO:0008356//asymmetric cell division;GO:0061003//positive regulation of dendritic spine morphogenesis;GO:0008306//associative learning;GO:0034314//Arp2/3 complex-mediated actin nucleation;GO:0051321/…	GO:0005938//cell cortex;GO:0005576//extracellular region;GO:0005829//cytosol;GO:0030478//actin cap;GO:0005856//cytoskeleton;GO:0035861//site of double-strand break;GO:0030479//actin cortical patch;GO:0098794//postsynapse;GO:0042995//cell projection;GO:0005885//Arp2/3 protein complex;GO:0015629//actin cytoskeleton;GO:0005737//cytoplasm;GO:1904813//ficolin-1-rich granule lumen;GO:0070062//extracell…	GO:0008092//cytoskeletal protein binding;GO:0005200//structural constituent of cytoskeleton;GO:0003779//actin binding;GO:0051015//actin filament binding;GO:0005524//ATP binding;GO:0000166//nucleotide binding;GO:0005515//protein binding;	ko05135(Yersinia infection);ko05132(Salmonella infection);ko05131(Shigellosis);ko05130(Pathogenic Escherichia coli infection);ko05100(Bacterial invasion of epithelial cells);ko04810(Regulation of actin cytoskeleton);ko04666(Fc gamma R-mediated phagocytosis);ko04530(Tight junction);ko04144(Endocytosis)
ACTR3	13.6987	7.7915	10.5852	9.75089	12.5448	14.0019	7.94344	7.34788	8.16477	6.36299	7.72793	8.5969	9.69289	9.94087	8.29532	NC_000002.12	113889934	113962596	+	6925	ACTR3	GO:0007163;GO:0005885;GO:0034314;GO:0016344;GO:0051015;GO:0005515;GO:0070062;GO:0033206;GO:0042995;GO:0016020;GO:0005634;GO:0051321;GO:0038096;GO:0030027;GO:0061024;GO:0005903;GO:0005925;GO:0005524;GO:0048013;GO:0005856;GO:0005200;GO:0045944;;GO:0008356;GO:0005911;GO:0015629;GO:0060271;GO:0010592;GO:0005829;GO:0070358;GO:0005737;GO:0051653;GO:0003779;GO:0000166;GO:0007015;GO:0035861;GO:0071346;GO…	K18584	-	Z	12S7T;164MK;0UKGP;0RNCJ;0VAMK;KOG0678;1CVVW;0DM0Z;09ZR3;1AVZR	actin related protein 3 [Source:HGNC Symbol;Acc:HGNC:170]	10096	P61158;A0A024RAI1	GO:0007163//establishment or maintenance of cell polarity;GO:0034314//Arp2/3 complex-mediated actin nucleation;GO:0016344//meiotic chromosome movement towards spindle pole;GO:0033206//meiotic cytokinesis;GO:0051321//meiotic cell cycle;GO:0038096//Fc-gamma receptor signaling pathway involved in phagocytosis;GO:0061024//membrane organization;GO:0048013//ephrin receptor signaling pathway;GO:0045944/…	GO:0005885//Arp2/3 protein complex;GO:0070062//extracellular exosome;GO:0042995//cell projection;GO:0016020//membrane;GO:0005634//nucleus;GO:0030027//lamellipodium;GO:0005903//brush border;GO:0005925//focal adhesion;GO:0005856//cytoskeleton;GO:0005911//cell-cell junction;GO:0015629//actin cytoskeleton;GO:0005829//cytosol;GO:0005737//cytoplasm;GO:0035861//site of double-strand break;GO:0030479//ac…	GO:0051015//actin filament binding;GO:0005515//protein binding;GO:0005524//ATP binding;GO:0005200//structural constituent of cytoskeleton;GO:0003779//actin binding;GO:0000166//nucleotide binding;	ko05135(Yersinia infection);ko05132(Salmonella infection);ko05131(Shigellosis);ko05130(Pathogenic Escherichia coli infection);ko05100(Bacterial invasion of epithelial cells);ko04810(Regulation of actin cytoskeleton);ko04666(Fc gamma R-mediated phagocytosis);ko04530(Tight junction);ko04144(Endocytosis)
ACTR3B	4.11417	3.80835	3.82724	5.06085	5.09296	5.19611	4.69707	4.65494	3.84663	3.09003	2.89935	4.17864	2.78829	2.56375	2.84519	NC_000007.14	152759752	153070979	+	6720	ACTR3B	GO:0005737;GO:0003674;GO:0030479;GO:0070062;GO:0042995;;GO:0051015;GO:0008150;GO:0005856;GO:0000166;GO:0005524;GO:0003779	K18584	-	Z	12S7T;164MK;0UKGP;0VAMK;KOG0678;1CVVW;0DM0Z;09ZR3;0S0XJ;1AVZR	actin related protein 3B [Source:HGNC Symbol;Acc:HGNC:17256]	57180	Q9P1U1;Q59GD5	GO:0008150//biological_process;	GO:0005737//cytoplasm;GO:0030479//actin cortical patch;GO:0070062//extracellular exosome;GO:0042995//cell projection;GO:0005856//cytoskeleton;	GO:0003674//molecular_function;GO:0051015//actin filament binding;GO:0000166//nucleotide binding;GO:0005524//ATP binding;GO:0003779//actin binding;	ko05135(Yersinia infection);ko05132(Salmonella infection);ko05131(Shigellosis);ko05130(Pathogenic Escherichia coli infection);ko05100(Bacterial invasion of epithelial cells);ko04810(Regulation of actin cytoskeleton);ko04666(Fc gamma R-mediated phagocytosis);ko04530(Tight junction);ko04144(Endocytosis)
ACTR3C	0.0592387	0.0772721	0.0559787	0.0479039	0.0625924	0.0766176	0.0657683	0.0810735	0.0669032	0.0249819	0.0249163	0.0665073	0.0463199	0.0307455	0.0558037	NC_000007.14	149881359	150323669	-	30867	ACTR3C	GO:0070062;GO:0003674;GO:0030479;GO:0000166;GO:0005524;GO:0003779;;GO:0008150;GO:0051015	K18584	-	Z	KOG0678	actin related protein 3C [Source:HGNC Symbol;Acc:HGNC:37282]	653857	Q9C0K3	GO:0008150//biological_process;	GO:0070062//extracellular exosome;GO:0030479//actin cortical patch;	GO:0003674//molecular_function;GO:0000166//nucleotide binding;GO:0005524//ATP binding;GO:0003779//actin binding;GO:0051015//actin filament binding;	ko05135(Yersinia infection);ko05132(Salmonella infection);ko05131(Shigellosis);ko05130(Pathogenic Escherichia coli infection);ko05100(Bacterial invasion of epithelial cells);ko04810(Regulation of actin cytoskeleton);ko04666(Fc gamma R-mediated phagocytosis);ko04530(Tight junction);ko04144(Endocytosis)
ACTR5	10.2231	12.0474	12.3939	16.2	14.7105	12.0708	13.884	14.9251	14.147	8.21762	8.12774	9.0675	8.21342	7.53805	7.50673	NC_000020.11	38748460	38772520	+	2547	ACTR5	GO:0005515;GO:0006302;GO:0006310;GO:0006281;GO:0005737;GO:0005634;GO:0006974;GO:0031011;GO:0005654;GO:0006355;GO:0016579;GO:0070914;GO:0043044	K11672	-	Z;B	09XNH;1CTRR;0S0PJ;1AT5D;KOG0681;12PYX;165FV;0UHIT;0V8K7;0DJ0A	actin related protein 5 [Source:HGNC Symbol;Acc:HGNC:14671]	79913	Q9H9F9	GO:0006302//double-strand break repair;GO:0006310//DNA recombination;GO:0006281//DNA repair;GO:0006974//cellular response to DNA damage stimulus;GO:0006355//regulation of transcription, DNA-templated;GO:0016579//protein deubiquitination;GO:0070914//UV-damage excision repair;	GO:0005737//cytoplasm;GO:0005634//nucleus;GO:0031011//Ino80 complex;GO:0005654//nucleoplasm;	GO:0005515//protein binding;	-
ACTR6	16.7864	9.92011	13.9171	10.612	14.3403	20.5987	8.96928	8.34985	9.64032	7.07793	8.03254	7.32784	9.43115	10.8865	10.3841	NC_000012.12	100200815	100224424	+	1891	ACTR6	GO:0005856;;GO:0006338;GO:0031491;GO:0005515;GO:0005737;GO:0005634;GO:0043486;GO:0000812	K11662	-	Z	12NS4;KOG0680;0DP5J;1671D;1AU6M;09YSY;0V9QV;1CZVF;0UIP5;0RQB3	actin related protein 6 [Source:HGNC Symbol;Acc:HGNC:24025]	64431	Q9GZN1	GO:0006338//chromatin remodeling;GO:0043486//histone exchange;	GO:0005856//cytoskeleton;GO:0005737//cytoplasm;GO:0005634//nucleus;GO:0000812//Swr1 complex;	GO:0031491//nucleosome binding;GO:0005515//protein binding;	-
ACTR8	3.7704	2.70952	3.21875	3.13152	3.84762	3.8259	3.34822	3.03638	3.36498	2.44036	2.68845	3.39043	6.64905	6.99148	6.32586	NC_000003.12	53858992	53882160	-	11872	ACTR8	GO:0006338;GO:0043044;GO:0005813;GO:0007049;GO:0000166;GO:0016579;GO:0005694;GO:0006355;GO:0005654;GO:0051301;;GO:0031011;GO:0006974;GO:0005524;GO:0006281;GO:0005634;GO:0006310;GO:0006302;GO:0005515	K11673	-	Z;B	0RW6H;0V4Y9;0DF9C;KOG0797;09TZD;1655J;12QBG;0UGH2;1AS96;1CPYY	actin related protein 8 [Source:HGNC Symbol;Acc:HGNC:14672]	93973	Q9H981	GO:0006338//chromatin remodeling;GO:0007049//cell cycle;GO:0016579//protein deubiquitination;GO:0006355//regulation of transcription, DNA-templated;GO:0051301//cell division;GO:0006974//cellular response to DNA damage stimulus;GO:0006281//DNA repair;GO:0006310//DNA recombination;GO:0006302//double-strand break repair;	GO:0005813//centrosome;GO:0005694//chromosome;GO:0005654//nucleoplasm;GO:0031011//Ino80 complex;GO:0005634//nucleus;	GO:0000166//nucleotide binding;GO:0005524//ATP binding;GO:0005515//protein binding;	-
ACTRT1	0	0	0	0	0	0	0	0	0	0	0	0	0	0	0	NC_000023.11	128050962	128052403	-	1442	ACTRT1	GO:0045892;GO:0008589;GO:0005856;GO:0006355;GO:0003682;GO:0005634;GO:0005737	-	-	Z	0RYBM;1AU0A;12UAP;0UMTK;1CTWJ;166XB;KOG0676;0V8Q5;09XSN;0DJ4N	actin related protein T1 [Source:HGNC Symbol;Acc:HGNC:24027]	139741	Q8TDG2	GO:0045892//negative regulation of transcription, DNA-templated;GO:0008589//regulation of smoothened signaling pathway;GO:0006355//regulation of transcription, DNA-templated;	GO:0005856//cytoskeleton;GO:0005634//nucleus;GO:0005737//cytoplasm;	GO:0003682//chromatin binding;	-
ACTRT2	0	0	0	0	0	0	0	0	0	0	0	0	0.0523662	0	0	NC_000001.11	3021467	3022903	+	1437	ACTRT2	GO:0005856;GO:0005737	-	-	Z	1AU0A;12UAP;0UMTK;1CTWJ;166XB;KOG0676;0V8Q5;09XSN;0RVQ3;0DJ4N	actin related protein T2 [Source:HGNC Symbol;Acc:HGNC:24026]	140625	Q8TDY3;Q96LK1	-	GO:0005856//cytoskeleton;GO:0005737//cytoplasm;	-	-
ACTRT3	0.0875413	0.501513	0.198855	0.379238	0.536815	0.33301	0.470277	0.427887	0.468769	0.0329621	0.268484	0.745896	2.38675	3.23286	1.70084	NC_000003.12	169766921	169769561	-	1671	ACTRT3	GO:0005856;GO:0005634;GO:0005737	-	-	Z	0UK7H;0DQ8R;13MVE;1AXRA;1CZAH;16E95;KOG0676;0VDH5;0A2M4;0RU8T	actin related protein T3 [Source:HGNC Symbol;Acc:HGNC:24022]	84517	Q9BYD9	-	GO:0005856//cytoskeleton;GO:0005634//nucleus;GO:0005737//cytoplasm;	-	-
ACVR1	3.68611	3.48169	3.3853	3.00166	3.52735	3.20397	2.74436	2.75529	2.7913	1.70134	2.00284	2.22494	2.14768	2.00438	2.31802	NC_000002.12	157736446	157876330	-	5536	ACVR1	GO:0001707;GO:0030335;GO:0060037;GO:2001237;GO:0030501;GO:0050731;GO:1990782;GO:0007368;GO:0071773;GO:0045669;GO:0017046;GO:0003183;GO:0001702;GO:0003181;GO:0007498;GO:0050431;GO:0007507;GO:0032926;GO:0004675;GO:0007369;GO:0061312;GO:0071363;GO:0006468;GO:0046872;GO:0007281;GO:0045893;GO:0045177;GO:0045944;;GO:0001525;GO:0003143;GO:0010862;GO:0001701;GO:0061445;GO:2000017;GO:0009953;GO:0016310;GO…	K04675	EC:2.7.11.30	T	09UFM;KOG2052;0DM10;0UPRB;1CVVY;0V5EZ;167W1;0RMJZ;12NCS;1B2AX	activin A receptor type 1 [Source:HGNC Symbol;Acc:HGNC:171]	90	Q04771;D3DPA4	GO:0001707//mesoderm formation;GO:0030335//positive regulation of cell migration;GO:0060037//pharyngeal system development;GO:2001237//negative regulation of extrinsic apoptotic signaling pathway;GO:0030501//positive regulation of bone mineralization;GO:0050731//positive regulation of peptidyl-tyrosine phosphorylation;GO:0007368//determination of left/right symmetry;GO:0071773//cellular response …	GO:0045177//apical part of cell;GO:0005886//plasma membrane;GO:0005887//integral component of plasma membrane;GO:0016020//membrane;GO:0016021//integral component of membrane;GO:0048179//activin receptor complex;GO:0070724//BMP receptor complex;GO:0043235//receptor complex;	GO:1990782//protein tyrosine kinase binding;GO:0017046//peptide hormone binding;GO:0050431//transforming growth factor beta binding;GO:0004675//transmembrane receptor protein serine/threonine kinase activity;GO:0046872//metal ion binding;GO:0004674//protein serine/threonine kinase activity;GO:0045296//cadherin binding;GO:0004672//protein kinase activity;GO:0016361//activin receptor activity, type…	ko05418(Fluid shear stress and atherosclerosis);ko04550(Signaling pathways regulating pluripotency of stem cells);ko04350(TGF-beta signaling pathway);ko04060(Cytokine-cytokine receptor interaction)
ACVR1B	19.3838	22.2879	21.287	22.0345	20.881	20.4211	22.6776	21.3362	21.7857	22.3932	21.8519	25.3894	30.5245	32.4242	35.9831	NC_000012.12	51951696	51997078	+	5426	ACVR1B	GO:0046777;GO:0007178;GO:0005887;GO:0045648;GO:0016361;GO:0016020;GO:0005515;GO:0018107;GO:0016740;GO:0004672;GO:0000082;GO:0031625;GO:0005886;GO:0006355;GO:0016301;GO:0007417;GO:0048185;GO:0005524;GO:0001942;GO:0007399;GO:0019838;GO:0046332;GO:0043235;GO:0000166;GO:0017002;GO:0032924;GO:0009986;GO:0048179;GO:0097191;GO:0016021;GO:0009966;GO:0010629;GO:0071363;GO:0004675;GO:0030308;GO:0010628;GO:…	K13567	EC:2.7.11.30	T	1AV0U;09UFM;KOG2052;0UU7J;0DFRB;0V5EZ;12NCS;16729;1CQEW;0RP1R	activin A receptor type 1B [Source:HGNC Symbol;Acc:HGNC:172]	91	P36896	GO:0046777//protein autophosphorylation;GO:0007178//transmembrane receptor protein serine/threonine kinase signaling pathway;GO:0045648//positive regulation of erythrocyte differentiation;GO:0018107//peptidyl-threonine phosphorylation;GO:0000082//G1/S transition of mitotic cell cycle;GO:0006355//regulation of transcription, DNA-templated;GO:0007417//central nervous system development;GO:0001942//…	GO:0005887//integral component of plasma membrane;GO:0016020//membrane;GO:0005886//plasma membrane;GO:0043235//receptor complex;GO:0009986//cell surface;GO:0048179//activin receptor complex;GO:0016021//integral component of membrane;GO:0005829//cytosol;	GO:0016361//activin receptor activity, type I;GO:0005515//protein binding;GO:0016740//transferase activity;GO:0004672//protein kinase activity;GO:0031625//ubiquitin protein ligase binding;GO:0016301//kinase activity;GO:0048185//activin binding;GO:0005524//ATP binding;GO:0019838//growth factor binding;GO:0046332//SMAD binding;GO:0000166//nucleotide binding;GO:0017002//activin-activated receptor ac…	ko04550(Signaling pathways regulating pluripotency of stem cells);ko04350(TGF-beta signaling pathway);ko04060(Cytokine-cytokine receptor interaction)
ACVR1C	0.23427	0.0925589	0.183503	0.0699919	0.0685898	0.18438	0.0578627	0.0658088	0.0786507	0.0547512	0.0212362	0.0890754	0.0498676	0.0161258	0.0190246	NC_000002.12	157526767	157628864	-	9054	ACVR1C	GO:0006468;GO:0032924;GO:0000166;GO:0016021;GO:0030154;GO:0046872;GO:0048179;GO:0006915;GO:0032868;GO:0007399;GO:0043280;GO:0019838;GO:0016301;GO:0005524;GO:0019915;GO:0043235;GO:0004674;GO:0016310;GO:1901164;GO:0038092;GO:0004672;GO:0038100;GO:0009749;GO:0005886;GO:0046676;GO:1901383;GO:0016361;GO:0043065;GO:0007178;GO:0002021;GO:0016740;GO:0004675;GO:0030262;GO:0001834;GO:0016020;GO:0071363	K13568	EC:2.7.11.30	T	09UFM;KOG2052;1AZ3R;0DFRB;0RU1V;16BB1;0V5EZ;12NCS;0UJN6;1CQEW	activin A receptor type 1C [Source:HGNC Symbol;Acc:HGNC:18123]	130399	Q8NER5	GO:0006468//protein phosphorylation;GO:0032924//activin receptor signaling pathway;GO:0030154//cell differentiation;GO:0006915//apoptotic process;GO:0032868//response to insulin;GO:0007399//nervous system development;GO:0043280//positive regulation of cysteine-type endopeptidase activity involved in apoptotic process;GO:0019915//lipid storage;GO:0016310//phosphorylation;GO:1901164//negative regul…	GO:0016021//integral component of membrane;GO:0048179//activin receptor complex;GO:0043235//receptor complex;GO:0005886//plasma membrane;GO:0016020//membrane;	GO:0000166//nucleotide binding;GO:0046872//metal ion binding;GO:0019838//growth factor binding;GO:0016301//kinase activity;GO:0005524//ATP binding;GO:0004674//protein serine/threonine kinase activity;GO:0004672//protein kinase activity;GO:0038100//nodal binding;GO:0016361//activin receptor activity, type I;GO:0016740//transferase activity;GO:0004675//transmembrane receptor protein serine/threonin…	ko04550(Signaling pathways regulating pluripotency of stem cells);ko04350(TGF-beta signaling pathway);ko04060(Cytokine-cytokine receptor interaction)
ACVR2A	1.73242	1.26446	1.47574	1.31599	1.37901	1.59606	1.19969	1.05847	1.09372	0.825583	0.948792	0.800465	2.68751	2.82334	2.16746	NC_000002.12	147844517	147930822	+	5404	ACVR2A	GO:0030509;GO:0005737;GO:0043235;GO:0016301;GO:0030513;GO:0048185;GO:0005524;GO:0043621;GO:0019838;GO:0015026;GO:0016021;GO:0048179;GO:0000166;GO:0032924;GO:0009986;GO:0001934;GO:0017002;GO:0005515;GO:0016020;GO:0034673;GO:0008584;GO:0016740;GO:0045648;GO:0007178;GO:0005887;GO:0060011;GO:0042713;GO:0005886;GO:0004672;GO:0043084;GO:0004674;GO:0016310;GO:0050999;GO:0010862;GO:0045944;;GO:0048706;GO…	K04670	EC:2.7.11.30	T	KOG3653;1ASNA;0UGZB;16GMK;0DJN8;0V96H;12S5I;0RQCR;09Y8Y;1CUF3	activin A receptor type 2A [Source:HGNC Symbol;Acc:HGNC:173]	92	P27037	GO:0030509//BMP signaling pathway;GO:0030513//positive regulation of BMP signaling pathway;GO:0032924//activin receptor signaling pathway;GO:0001934//positive regulation of protein phosphorylation;GO:0008584//male gonad development;GO:0045648//positive regulation of erythrocyte differentiation;GO:0007178//transmembrane receptor protein serine/threonine kinase signaling pathway;GO:0060011//Sertoli…	GO:0005737//cytoplasm;GO:0043235//receptor complex;GO:0016021//integral component of membrane;GO:0048179//activin receptor complex;GO:0009986//cell surface;GO:0016020//membrane;GO:0034673//inhibin-betaglycan-ActRII complex;GO:0005887//integral component of plasma membrane;GO:0005886//plasma membrane;	GO:0016301//kinase activity;GO:0048185//activin binding;GO:0005524//ATP binding;GO:0043621//protein self-association;GO:0019838//growth factor binding;GO:0015026//coreceptor activity;GO:0000166//nucleotide binding;GO:0017002//activin-activated receptor activity;GO:0005515//protein binding;GO:0016740//transferase activity;GO:0004672//protein kinase activity;GO:0004674//protein serine/threonine kin…	ko05418(Fluid shear stress and atherosclerosis);ko04550(Signaling pathways regulating pluripotency of stem cells);ko04350(TGF-beta signaling pathway);ko04060(Cytokine-cytokine receptor interaction)
ACVR2B	4.45286	2.34336	3.38878	2.26395	3.52612	3.78126	2.70975	2.48853	2.43518	2.33695	2.14569	2.14674	1.88323	1.75436	1.76998	NC_000003.12	38453890	38493142	+	18101	ACVR2B	GO:0007178;GO:0061298;GO:0005887;GO:0045669;GO:0071363;GO:0016020;GO:0005515;GO:0004675;GO:0009952;GO:0016740;GO:0004672;GO:0030501;GO:0032927;GO:0120163;GO:0060840;GO:0005886;GO:0032991;GO:0006355;GO:0048185;GO:0005524;GO:0030513;GO:0001946;GO:0016301;;GO:0019838;GO:0000122;GO:0030509;GO:0016310;GO:0016362;GO:0004674;GO:0005737;GO:0060841;GO:0043235;GO:0060836;GO:0001974;GO:0000166;GO:0017002;GO…	K13596	EC:2.7.11.30	T	KOG3653;1ASYD;0UGZB;0DJN8;0V96H;12S5I;0RM67;169K6;09Y8Y;1CUF3	activin A receptor type 2B [Source:HGNC Symbol;Acc:HGNC:174]	93	Q13705	GO:0007178//transmembrane receptor protein serine/threonine kinase signaling pathway;GO:0061298//retina vasculature development in camera-type eye;GO:0045669//positive regulation of osteoblast differentiation;GO:0071363//cellular response to growth factor stimulus;GO:0009952//anterior/posterior pattern specification;GO:0030501//positive regulation of bone mineralization;GO:0032927//positive regul…	GO:0005887//integral component of plasma membrane;GO:0016020//membrane;GO:0005886//plasma membrane;GO:0032991//protein-containing complex;GO:0005737//cytoplasm;GO:0043235//receptor complex;GO:0048179//activin receptor complex;GO:0016021//integral component of membrane;	GO:0005515//protein binding;GO:0004675//transmembrane receptor protein serine/threonine kinase activity;GO:0016740//transferase activity;GO:0004672//protein kinase activity;GO:0048185//activin binding;GO:0005524//ATP binding;GO:0016301//kinase activity;GO:0019838//growth factor binding;GO:0016362//activin receptor activity, type II;GO:0004674//protein serine/threonine kinase activity;GO:0000166//…	ko05418(Fluid shear stress and atherosclerosis);ko04550(Signaling pathways regulating pluripotency of stem cells);ko04350(TGF-beta signaling pathway);ko04060(Cytokine-cytokine receptor interaction)
ACVRL1	0.349002	0.52731	0.619122	0.207988	0.391964	0.173854	0.624953	0.622774	0.566317	1.42674	1.80579	2.69879	1.29948	1.79145	1.54598	NC_000012.12	51906913	51923361	+	4401	ACVRL1	GO:0005515;GO:0016020;GO:0030336;GO:0001938;GO:0016740;GO:0005025;GO:0061298;GO:0007178;GO:0005887;GO:0008015;GO:0016361;GO:0071560;GO:0006355;GO:0005886;GO:0043025;GO:0008217;GO:0004672;GO:0007179;GO:0051895;GO:0003203;GO:0045603;GO:0019901;GO:0030509;GO:0046332;GO:0001666;GO:0060836;GO:0043235;GO:0016301;GO:0005024;GO:0030513;GO:0001946;GO:0035313;GO:0070724;GO:0005524;GO:0007162;GO:0001955;GO:…	K13594	EC:2.7.11.30	T	09UFM;1ATY1;KOG2052;167VZ;0DM10;0UPRB;1CVVY;0V5EZ;12NCS;0RRFK	activin A receptor like type 1 [Source:HGNC Symbol;Acc:HGNC:175]	94	P37023;A0A0S2Z310	GO:0030336//negative regulation of cell migration;GO:0001938//positive regulation of endothelial cell proliferation;GO:0061298//retina vasculature development in camera-type eye;GO:0007178//transmembrane receptor protein serine/threonine kinase signaling pathway;GO:0008015//blood circulation;GO:0071560//cellular response to transforming growth factor beta stimulus;GO:0006355//regulation of transc…	GO:0016020//membrane;GO:0005887//integral component of plasma membrane;GO:0005886//plasma membrane;GO:0043025//neuronal cell body;GO:0043235//receptor complex;GO:0070724//BMP receptor complex;GO:0016021//integral component of membrane;GO:0009986//cell surface;GO:0030425//dendrite;	GO:0005515//protein binding;GO:0016740//transferase activity;GO:0005025//transforming growth factor beta receptor activity, type I;GO:0016361//activin receptor activity, type I;GO:0004672//protein kinase activity;GO:0019901//protein kinase binding;GO:0046332//SMAD binding;GO:0016301//kinase activity;GO:0005024//transforming growth factor beta-activated receptor activity;GO:0005524//ATP binding;GO…	ko04060(Cytokine-cytokine receptor interaction)
ACY1	0.411481	0.453331	0.186941	0.693225	0.824911	0.489152	0.322365	0.251406	1.10171	0.309872	0.45071	0.515592	0.793779	1.33477	0.605658	NC_000003.12	51983535	51989197	+	1422	ACY1	GO:0042802;GO:0004046;GO:0046222;GO:0005737;GO:0016787;GO:0006520;GO:0046872;GO:0005829;GO:0070062;GO:0005515	K14677	EC:3.5.1.14	E	1D07K;1B1G8;0UKP0;16H6I;09Y2F;KOG2275;13K2H;0RT0R;0DR2R;0VEAI	aminoacylase 1 [Source:HGNC Symbol;Acc:HGNC:177]	95	Q03154;V9HWA0	GO:0046222//aflatoxin metabolic process;GO:0006520//cellular amino acid metabolic process;	GO:0005737//cytoplasm;GO:0005829//cytosol;GO:0070062//extracellular exosome;	GO:0042802//identical protein binding;GO:0004046//aminoacylase activity;GO:0016787//hydrolase activity;GO:0046872//metal ion binding;GO:0005515//protein binding;	ko00220(Arginine biosynthesis)
ACY3	0	0	0.0869293	0	0.0902569	0	0	0.155875	0	0	0	0	0	0	0	NC_000011.10	67642551	67650829	-	1529	ACY3	GO:0016787;GO:0005737;GO:0005829;GO:0016020;GO:0070062;GO:0005515;GO:0008150;GO:0042802;GO:0004046;GO:0016324;GO:0046222;GO:0005886;GO:0003674;GO:0046872;GO:0016032;GO:0016811;GO:0016788	K18458	EC:3.5.1.114	E	0DGD8;0URB1;1649J;09V43;0RUV9;0IERR;0V63P;12PMS;1CS0A;1AYB4	aminoacylase 3 [Source:HGNC Symbol;Acc:HGNC:24104]	91703	Q96HD9;A0A024R5L2	GO:0008150//biological_process;GO:0046222//aflatoxin metabolic process;GO:0016032//viral process;	GO:0005737//cytoplasm;GO:0005829//cytosol;GO:0016020//membrane;GO:0070062//extracellular exosome;GO:0016324//apical plasma membrane;GO:0005886//plasma membrane;	GO:0016787//hydrolase activity;GO:0005515//protein binding;GO:0042802//identical protein binding;GO:0004046//aminoacylase activity;GO:0003674//molecular_function;GO:0046872//metal ion binding;GO:0016811//hydrolase activity, acting on carbon-nitrogen (but not peptide) bonds, in linear amides;GO:0016788//hydrolase activity, acting on ester bonds;	-
ACYP1	26.2218	18.7219	20.6442	17.1535	22.3153	18.1293	17.6255	15.6564	15.3026	25.489	23.3864	18.1733	8.80588	12.0375	12.369	NC_000014.9	75053243	75069490	-	940	ACYP1	GO:0006796;GO:0016787;;GO:0003998	K01512	EC:3.6.1.7	C	0UVZI;1D4BK;0S1TR;0A8G4;0DV10;13XDH;1B670;16IBZ;KOG3360;0VK6P	acylphosphatase 1 [Source:HGNC Symbol;Acc:HGNC:179]	97	P07311	GO:0006796//phosphate-containing compound metabolic process;	-	GO:0016787//hydrolase activity;GO:0003998//acylphosphatase activity;	ko00620(Pyruvate metabolism)
ACYP2	2.31275	2.52674	2.10142	3.3165	3.15915	3.3679	4.2924	3.31672	3.23683	2.14078	2.11103	2.07684	1.95809	1.37058	1.78717	NC_000002.12	53971113	54305300	+	3036	ACYP2	GO:0003998;GO:0005515;GO:0016787;GO:0042802;;GO:0006796	K01512	EC:3.6.1.7	C	13VFP;1B6D9;0DUP2;0UVQT;16MNX;0A8J7;KOG3360;1D40E;0RZG8;0VIU6	acylphosphatase 2 [Source:HGNC Symbol;Acc:HGNC:180]	98	P14621;A0A140VJD7	GO:0006796//phosphate-containing compound metabolic process;	-	GO:0003998//acylphosphatase activity;GO:0005515//protein binding;GO:0016787//hydrolase activity;GO:0042802//identical protein binding;	ko00620(Pyruvate metabolism)
ADA	48.5487	51.321	51.7977	61.5633	43.172	50.4478	51.5659	57.6317	53.979	86.0804	79.8137	78.1201	19.8689	20.8855	25.2156	NC_000020.11	44619522	44651699	-	1496	ADA	GO:0043101;GO:0046638;GO:0002636;GO:0009168;GO:0009897;GO:0030890;GO:0043103;GO:0009117;GO:0005615;GO:0070256;GO:0050870;GO:0046085;GO:0046061;GO:0060205;GO:0048566;GO:0046111;GO:0050728;GO:0033197;GO:0033089;GO:0060407;GO:0001883;;GO:0001701;GO:0006157;GO:0045187;GO:0005829;GO:0043278;GO:0070244;GO:0002314;GO:0060169;GO:0001821;GO:0042110;GO:0005764;GO:0007155;GO:0042323;GO:0046872;GO:0032261;GO…	K01488	EC:3.5.4.4	F	1AUZV;1CPRD;0RP2Y;0UJH9;KOG1097;0DF1K;167W9;12RYT;0V4QJ;09TR8	adenosine deaminase [Source:HGNC Symbol;Acc:HGNC:186]	100	P00813;A0A0S2Z381	GO:0043101//purine-containing compound salvage;GO:0046638//positive regulation of alpha-beta T cell differentiation;GO:0002636//positive regulation of germinal center formation;GO:0009168//purine ribonucleoside monophosphate biosynthetic process;GO:0030890//positive regulation of B cell proliferation;GO:0043103//hypoxanthine salvage;GO:0009117//nucleotide metabolic process;GO:0070256//negative re…	GO:0009897//external side of plasma membrane;GO:0005615//extracellular space;GO:0060205//cytoplasmic vesicle lumen;GO:0005829//cytosol;GO:0005764//lysosome;GO:0031410//cytoplasmic vesicle;GO:0032839//dendrite cytoplasm;GO:0016020//membrane;GO:0043025//neuronal cell body;GO:0005886//plasma membrane;GO:0005737//cytoplasm;GO:0030054//cell junction;GO:0009986//cell surface;	GO:0001883//purine nucleoside binding;GO:0046872//metal ion binding;GO:0019239//deaminase activity;GO:0004000//adenosine deaminase activity;GO:0005515//protein binding;GO:0008270//zinc ion binding;GO:0016787//hydrolase activity;	ko05340(Primary immunodeficiency);ko00230(Purine metabolism)
ADA2	0.0699243	0.102715	0.0211783	0.0448769	0.241879	0.221662	0.229556	0.256333	0.147504	0.0175525	0.0102121	0.0700929	0.0359705	0.0116319	0.0686142	NC_000022.11	17178790	17221854	-	6276	ADA2	GO:0006154;GO:0019239;GO:0044267;;GO:0042803;GO:0043394;GO:0005576;GO:0004000;GO:0043312;GO:0005615;GO:0016787;GO:0008270;GO:0046103;GO:0035578;GO:0008083;GO:0007165;GO:0007275;GO:0008201;GO:0031685;GO:0046872	K19572	EC:3.5.4.4	F	1AV15;0RT7I;KOG1097;12W73;0V8QX;1CURB;0DJXU;09YHF;0UJIJ;167XJ	adenosine deaminase 2 [Source:HGNC Symbol;Acc:HGNC:1839]	51816	Q9NZK5	GO:0006154//adenosine catabolic process;GO:0044267//cellular protein metabolic process;GO:0043312//neutrophil degranulation;GO:0046103//inosine biosynthetic process;GO:0007165//signal transduction;GO:0007275//multicellular organism development;	GO:0005576//extracellular region;GO:0005615//extracellular space;GO:0035578//azurophil granule lumen;	GO:0019239//deaminase activity;GO:0042803//protein homodimerization activity;GO:0043394//proteoglycan binding;GO:0004000//adenosine deaminase activity;GO:0016787//hydrolase activity;GO:0008270//zinc ion binding;GO:0008083//growth factor activity;GO:0008201//heparin binding;GO:0031685//adenosine receptor binding;GO:0046872//metal ion binding;	ko00230(Purine metabolism)
ADAD1	0	0	0	0	0	0	0	0	0	0	0	0	0	0	0	NC_000004.12	122378971	122429815	+	2287	ADAD1	GO:0006396;GO:0004000;GO:0003725;GO:0005737;GO:0005634;GO:0005730;GO:0007283;GO:0003723;GO:0007286;GO:0008251;GO:0003726;GO:0006382;GO:0007275;GO:0030154	-	-	A	0UPBH;KOG2777;1AWT2;1D1EG;0A4NX;0DS5G;169KQ;12TVP;0RU1N;0VFI0	adenosine deaminase domain containing 1 [Source:HGNC Symbol;Acc:HGNC:30713]	132612	Q96M93	GO:0006396//RNA processing;GO:0007283//spermatogenesis;GO:0007286//spermatid development;GO:0006382//adenosine to inosine editing;GO:0007275//multicellular organism development;GO:0030154//cell differentiation;	GO:0005737//cytoplasm;GO:0005634//nucleus;GO:0005730//nucleolus;	GO:0004000//adenosine deaminase activity;GO:0003725//double-stranded RNA binding;GO:0003723//RNA binding;GO:0008251//tRNA-specific adenosine deaminase activity;GO:0003726//double-stranded RNA adenosine deaminase activity;	-
ADAD2	0	0	0	0	0	0	0	0	0	0	0	0	0.0332377	0	0	NC_000016.10	84191157	84197166	+	2264	ADAD2	GO:0008251;GO:0003726;GO:0006396;GO:0003723;GO:0005737;GO:0005730;GO:0006382;GO:0004000;GO:0003725	-	-	A	1AVIB;KOG2777;0DGYX;1CSGW;09WH8;0UK1T;0RMIY;168DG;12PXU;0V7FQ	adenosine deaminase domain containing 2 [Source:HGNC Symbol;Acc:HGNC:30714]	161931	Q8NCV1	GO:0006396//RNA processing;GO:0006382//adenosine to inosine editing;	GO:0005737//cytoplasm;GO:0005730//nucleolus;	GO:0008251//tRNA-specific adenosine deaminase activity;GO:0003726//double-stranded RNA adenosine deaminase activity;GO:0003723//RNA binding;GO:0004000//adenosine deaminase activity;GO:0003725//double-stranded RNA binding;	-
ADAL	1.66263	0.894789	1.18984	0.764884	1.15211	1.45524	0.764071	0.791087	0.873834	0.365647	0.644648	0.442469	1.57434	1.87974	1.48998	NC_000015.10	43330341	43354569	+	4971	ADAL	GO:0046872;GO:0016787;GO:0046103;GO:0062154;GO:0005829;GO:0004000;GO:0005515;GO:0009117;GO:0017144;;GO:0043101;GO:0006154;GO:0019239	-	-	F	1CUA3;1AZV6;KOG1097;0UKHW;169G1;0RS8B;0V91X;0DJHN;09Y4F;13J3V	adenosine deaminase like [Source:HGNC Symbol;Acc:HGNC:31853]	161823	Q6DHV7;A0A024R9S2	GO:0046103//inosine biosynthetic process;GO:0009117//nucleotide metabolic process;GO:0043101//purine-containing compound salvage;GO:0006154//adenosine catabolic process;	GO:0005829//cytosol;	GO:0046872//metal ion binding;GO:0016787//hydrolase activity;GO:0062154//N6-mAMP deaminase activity;GO:0004000//adenosine deaminase activity;GO:0005515//protein binding;GO:0019239//deaminase activity;	-
ADAM10	2.84042	0.972929	1.89459	1.55366	2.61876	2.97753	1.1502	1.01497	1.27588	0.97228	0.939019	1.01596	1.16894	1.38529	1.19343	NC_000015.10	58588809	58749707	-	11330	ADAM10	GO:0007267;GO:0005788;GO:1902945;GO:0009986;GO:0005737;GO:0043312;GO:0044267;GO:0034205;GO:0005886;GO:0005794;GO:0043025;GO:0099173;GO:0042987;GO:0030307;GO:0005515;GO:0016020;GO:0097327;GO:0070062;GO:0014069;GO:0042803;GO:0046872;GO:0005178;GO:0016485;GO:0005102;GO:0006468;GO:0098696;GO:0061001;GO:0017124;GO:0098978;;GO:0001701;GO:0008284;GO:0000139;GO:0034332;GO:0030335;GO:0097038;GO:0090102;GO…	K06704	EC:3.4.24.81	O;W	KOG3658;1CX0W;1B249;0DJZF;0UPFQ;0RN64;16EUY;0A1AV;0VA6M;13704	ADAM metallopeptidase domain 10 [Source:HGNC Symbol;Acc:HGNC:188]	102	O14672;A0A024R5U5	GO:0007267//cell-cell signaling;GO:0043312//neutrophil degranulation;GO:0044267//cellular protein metabolic process;GO:0034205//amyloid-beta formation;GO:0099173//postsynapse organization;GO:0042987//amyloid precursor protein catabolic process;GO:0030307//positive regulation of cell growth;GO:0097327//response to antineoplastic agent;GO:0016485//protein processing;GO:0006468//protein phosphorylat…	GO:0005788//endoplasmic reticulum lumen;GO:0009986//cell surface;GO:0005737//cytoplasm;GO:0005886//plasma membrane;GO:0005794//Golgi apparatus;GO:0043025//neuronal cell body;GO:0016020//membrane;GO:0070062//extracellular exosome;GO:0014069//postsynaptic density;GO:0098978//glutamatergic synapse;GO:0000139//Golgi membrane;GO:0097038//perinuclear endoplasmic reticulum;GO:0005802//trans-Golgi networ…	GO:1902945//metalloendopeptidase activity involved in amyloid precursor protein catabolic process;GO:0005515//protein binding;GO:0042803//protein homodimerization activity;GO:0046872//metal ion binding;GO:0005178//integrin binding;GO:0005102//signaling receptor binding;GO:0017124//SH3 domain binding;GO:0008233//peptidase activity;GO:0004222//metalloendopeptidase activity;GO:0016787//hydrolase act…	ko05120(Epithelial cell signaling in Helicobacter pylori infection);ko05010(Alzheimer disease)
ADAM11	13.7613	15.785	13.3877	11.3199	11.8489	11.9171	12.0777	14.2287	12.8549	17.1821	17.0851	17.2503	10.0962	9.05203	13.4922	NC_000017.11	44758988	44781846	+	5113	ADAM11	GO:0006508;GO:0004222;GO:0008237;GO:0007229;GO:0005886;GO:0062023;GO:0016021;GO:0005178;GO:0016020	K16067	EC:3.4.24.-	O	0UU0A;1B4JB;12RXZ;0DJBE;16EFI;1CYF2;09VEK;0RWX3;KOG3607;0V6DS	ADAM metallopeptidase domain 11 [Source:HGNC Symbol;Acc:HGNC:189]	4185	O75078	GO:0006508//proteolysis;GO:0007229//integrin-mediated signaling pathway;	GO:0005886//plasma membrane;GO:0062023//collagen-containing extracellular matrix;GO:0016021//integral component of membrane;GO:0016020//membrane;	GO:0004222//metalloendopeptidase activity;GO:0008237//metallopeptidase activity;GO:0005178//integrin binding;	-
ADAM12	0	0	0.0121173	0.00641917	0.0314529	0.0190238	0	0.00543197	0	0.0100428	0	0	0	0.00665526	0	NC_000010.11	126012391	126388477	-	10969	ADAM12	GO:0030198;GO:0006508;GO:0007229;GO:0016787;GO:0017124;GO:0008233;GO:0005576;GO:0016020;GO:0005515;GO:0008237;GO:0045766;GO:0004222;GO:0007155;GO:0005886;GO:0046872;GO:0007520;GO:0016021;GO:0005654	K06835	EC:3.4.24.-	O;W	0RXE8;0UFT5;0DIV2;16CWN;12RXZ;1CTKE;1ARN3;09VEK;KOG3607;0V6DS	ADAM metallopeptidase domain 12 [Source:HGNC Symbol;Acc:HGNC:190]	8038	O43184	GO:0030198//extracellular matrix organization;GO:0006508//proteolysis;GO:0007229//integrin-mediated signaling pathway;GO:0045766//positive regulation of angiogenesis;GO:0007155//cell adhesion;GO:0007520//myoblast fusion;	GO:0005576//extracellular region;GO:0016020//membrane;GO:0005886//plasma membrane;GO:0016021//integral component of membrane;GO:0005654//nucleoplasm;	GO:0016787//hydrolase activity;GO:0017124//SH3 domain binding;GO:0008233//peptidase activity;GO:0005515//protein binding;GO:0008237//metallopeptidase activity;GO:0004222//metalloendopeptidase activity;GO:0046872//metal ion binding;	-
ADAM15	58.7248	73.3921	66.3395	88.4368	79.8243	76.7211	75.0794	76.476	76.0785	67.8756	63.1425	67.4588	86.2071	89.5722	95.963	NC_000001.11	155051316	155062775	+	3379	ADAM15	GO:0022617;GO:0030054;GO:0017124;GO:0016787;GO:0001525;GO:0007229;GO:0012505;GO:0042246;;GO:0030198;GO:0007160;GO:0016021;GO:0046872;GO:0005178;GO:0045087;GO:0001669;GO:1904628;GO:0007155;GO:0031514;GO:0004222;GO:0009986;GO:1990910;GO:0008237;GO:0002418;GO:0005912;GO:0005615;GO:0005515;GO:0042995;GO:0016020;GO:0070062;GO:0030336;GO:0008584;GO:0008233;GO:0006508;GO:0030574;GO:0031410;GO:0060317;GO…	K06836	EC:3.4.24.-	O	0DIV2;16DZ3;1ATRV;0UN3S;1CVRX;12RXZ;0RP0A;09VEK;KOG3607;0V6DS	ADAM metallopeptidase domain 15 [Source:HGNC Symbol;Acc:HGNC:193]	8751	Q13444	GO:0022617//extracellular matrix disassembly;GO:0001525//angiogenesis;GO:0007229//integrin-mediated signaling pathway;GO:0042246//tissue regeneration;GO:0030198//extracellular matrix organization;GO:0007160//cell-matrix adhesion;GO:0045087//innate immune response;GO:1904628//cellular response to phorbol 13-acetate 12-myristate;GO:0007155//cell adhesion;GO:1990910//response to hypobaric hypoxia;GO…	GO:0030054//cell junction;GO:0012505//endomembrane system;GO:0016021//integral component of membrane;GO:0001669//acrosomal vesicle;GO:0031514//motile cilium;GO:0009986//cell surface;GO:0005912//adherens junction;GO:0005615//extracellular space;GO:0042995//cell projection;GO:0016020//membrane;GO:0070062//extracellular exosome;GO:0031410//cytoplasmic vesicle;GO:0005886//plasma membrane;GO:0005929//…	GO:0017124//SH3 domain binding;GO:0016787//hydrolase activity;GO:0046872//metal ion binding;GO:0005178//integrin binding;GO:0004222//metalloendopeptidase activity;GO:0008237//metallopeptidase activity;GO:0005515//protein binding;GO:0008233//peptidase activity;	-
ADAM17	6.73982	3.97948	5.09833	2.60589	3.98045	4.25224	2.92401	2.82114	2.74214	2.66568	3.39949	3.4055	3.19086	2.98613	3.04546	NC_000002.12	9488486	9555830	-	6674	ADAM17	GO:0033077;GO:0005112;GO:0030512;GO:0016324;GO:0005887;GO:0050830;GO:0030307;GO:0005515;GO:0002690;GO:0016020;GO:0071403;GO:0042987;GO:1900087;GO:0005886;GO:0005925;GO:0120163;GO:0005138;GO:0035313;GO:0043536;GO:0001666;GO:0016787;GO:0030511;GO:0005737;GO:0007219;GO:0010820;GO:0015629;GO:0045741;GO:0009986;GO:0001934;GO:0004222;GO:0002467;GO:0042493;GO:0016021;GO:0005788;GO:1902945;GO:0006508;GO:…	K06059	EC:3.4.24.86	O;W	KOG3658;0DMVZ;164IN;0RYIS;1ARV9;12SZN;09WYZ;1CX6I;0UG1H;0V99K	ADAM metallopeptidase domain 17 [Source:HGNC Symbol;Acc:HGNC:195]	6868	P78536;B2RNB2	GO:0033077//T cell differentiation in thymus;GO:0030512//negative regulation of transforming growth factor beta receptor signaling pathway;GO:0050830//defense response to Gram-positive bacterium;GO:0030307//positive regulation of cell growth;GO:0002690//positive regulation of leukocyte chemotaxis;GO:0071403//cellular response to high density lipoprotein particle stimulus;GO:0042987//amyloid precu…	GO:0016324//apical plasma membrane;GO:0005887//integral component of plasma membrane;GO:0016020//membrane;GO:0005886//plasma membrane;GO:0005925//focal adhesion;GO:0005737//cytoplasm;GO:0015629//actin cytoskeleton;GO:0009986//cell surface;GO:0016021//integral component of membrane;GO:0005788//endoplasmic reticulum lumen;GO:0000139//Golgi membrane;GO:0005911//cell-cell junction;GO:0032587//ruffle …	GO:0005112//Notch binding;GO:0005515//protein binding;GO:0005138//interleukin-6 receptor binding;GO:0016787//hydrolase activity;GO:0004222//metalloendopeptidase activity;GO:1902945//metalloendopeptidase activity involved in amyloid precursor protein catabolic process;GO:0008233//peptidase activity;GO:0030165//PDZ domain binding;GO:0004175//endopeptidase activity;GO:0017124//SH3 domain binding;GO:…	ko05171(Coronavirus disease - COVID-19);ko05120(Epithelial cell signaling in Helicobacter pylori infection);ko05010(Alzheimer disease);ko04330(Notch signaling pathway)
ADAM18	0	0	0	0	0	0	0	0	0	0	0	0	0	0	0	NC_000008.11	39584568	39730065	+	3270	ADAM18	GO:0007283;GO:0007155;GO:0008237;GO:0007339;GO:0004222;GO:0007275;GO:0030154;GO:0016021;;GO:0006508;GO:0016020	K16909	EC:3.4.24.-	O	0DM2Y;1CVY1;1ASUI;0UQ65;16BS9;13KPB;0VAGG;0S0MQ;09ZJQ;KOG3607	ADAM metallopeptidase domain 18 [Source:HGNC Symbol;Acc:HGNC:196]	8749	Q9Y3Q7	GO:0007283//spermatogenesis;GO:0007155//cell adhesion;GO:0007339//binding of sperm to zona pellucida;GO:0007275//multicellular organism development;GO:0030154//cell differentiation;GO:0006508//proteolysis;	GO:0016021//integral component of membrane;GO:0016020//membrane;	GO:0008237//metallopeptidase activity;GO:0004222//metalloendopeptidase activity;	-
ADAM18_1	0	0	0	0	0	0	0	0	0	0	0	0	0	0	0	NT_187577.1	335202	480685	+	3270	ADAM18	GO:0007283;GO:0007155;GO:0008237;GO:0007339;GO:0004222;GO:0007275;GO:0030154;GO:0016021;;GO:0006508;GO:0016020	-	EC:3.4.24.-	O	0DM2Y;1CVY1;1ASUI;0UQ65;16BS9;13KPB;0VAGG;0S0MQ;09ZJQ;KOG3607	ADAM metallopeptidase domain 18 [Source:HGNC Symbol;Acc:HGNC:196]	8749	Q9Y3Q7	GO:0007283//spermatogenesis;GO:0007155//cell adhesion;GO:0007339//binding of sperm to zona pellucida;GO:0007275//multicellular organism development;GO:0030154//cell differentiation;GO:0006508//proteolysis;	GO:0016021//integral component of membrane;GO:0016020//membrane;	GO:0008237//metallopeptidase activity;GO:0004222//metalloendopeptidase activity;	-
ADAM19	6.20869	6.86249	6.81878	8.73233	8.41921	8.75496	8.28287	8.27061	8.24991	5.67683	6.45747	7.20634	2.59684	2.44051	2.91903	NC_000005.10	157477304	157575775	-	6491	ADAM19	GO:0005886;GO:0005794;GO:0062023;GO:0042987;GO:0010628;GO:0006509;GO:0016020;GO:0005515;GO:0005634;GO:0008233;GO:0006508;GO:1902945;GO:0016485;GO:0001890;GO:0046872;GO:0016021;GO:0008237;GO:0004222;GO:0017124;GO:0016787;GO:2000049;GO:0030198;	K08608	EC:3.4.24.-	O	0DIV2;1B23S;12RXZ;1CTKE;0UP5I;09VEK;168JK;KOG3607;0RXDT;0V6DS	ADAM metallopeptidase domain 19 [Source:HGNC Symbol;Acc:HGNC:197]	8728	Q9H013;Q8TBU7	GO:0042987//amyloid precursor protein catabolic process;GO:0010628//positive regulation of gene expression;GO:0006509//membrane protein ectodomain proteolysis;GO:0006508//proteolysis;GO:0016485//protein processing;GO:0001890//placenta development;GO:2000049//positive regulation of cell-cell adhesion mediated by cadherin;GO:0030198//extracellular matrix organization;	GO:0005886//plasma membrane;GO:0005794//Golgi apparatus;GO:0062023//collagen-containing extracellular matrix;GO:0016020//membrane;GO:0005634//nucleus;GO:0016021//integral component of membrane;	GO:0005515//protein binding;GO:0008233//peptidase activity;GO:1902945//metalloendopeptidase activity involved in amyloid precursor protein catabolic process;GO:0046872//metal ion binding;GO:0008237//metallopeptidase activity;GO:0004222//metalloendopeptidase activity;GO:0017124//SH3 domain binding;GO:0016787//hydrolase activity;	-
ADAM2	0	0	0	0	0	0	0	0	0	0	0	0	0	0	0	NC_000008.11	39743735	39838227	-	2610	ADAM2	GO:0005887;GO:0007229;GO:0007155;;GO:0008237;GO:0007338;GO:0007339;GO:0006508;GO:0004222;GO:0016020;GO:0007342;GO:0005886;GO:0005178;GO:0016021	K06833	EC:3.4.24.-	O	0DM2Y;1CVY1;0UM9E;0S07Z;16486;1ARB9;13KPB;0VAGG;09ZJQ;KOG3607	ADAM metallopeptidase domain 2 [Source:HGNC Symbol;Acc:HGNC:198]	2515	Q99965	GO:0007229//integrin-mediated signaling pathway;GO:0007155//cell adhesion;GO:0007338//single fertilization;GO:0007339//binding of sperm to zona pellucida;GO:0006508//proteolysis;GO:0007342//fusion of sperm to egg plasma membrane involved in single fertilization;	GO:0005887//integral component of plasma membrane;GO:0016020//membrane;GO:0005886//plasma membrane;GO:0016021//integral component of membrane;	GO:0008237//metallopeptidase activity;GO:0004222//metalloendopeptidase activity;GO:0005178//integrin binding;	-
ADAM20	0.114282	0.0335748	0.113729	0.0157169	0.0667424	0.0517541	0.0146174	0.0354662	0.0900726	0.0245891	0.028612	0.0490963	0.0951826	0.09777	0.0576727	NC_000014.9	70520817	70564742	-	13440	ADAM20	GO:0016020;GO:1990913;GO:0008584;GO:0008233;GO:0016787;GO:0009897;GO:0006508;GO:0007338;GO:0016021;GO:0046872;GO:0005886;GO:0004222;GO:0007339;GO:0008237	K08609	EC:3.4.24.-	O	0A03U;0DFHU;12VV9;0VB03;16D1B;1CQK0;1B0QR;0UK4E;0RV1G;KOG3607	ADAM metallopeptidase domain 20 [Source:HGNC Symbol;Acc:HGNC:199]	8748	O43506;A0A494C0E3	GO:0008584//male gonad development;GO:0006508//proteolysis;GO:0007338//single fertilization;GO:0007339//binding of sperm to zona pellucida;	GO:0016020//membrane;GO:1990913//sperm head plasma membrane;GO:0009897//external side of plasma membrane;GO:0016021//integral component of membrane;GO:0005886//plasma membrane;	GO:0008233//peptidase activity;GO:0016787//hydrolase activity;GO:0046872//metal ion binding;GO:0004222//metalloendopeptidase activity;GO:0008237//metallopeptidase activity;	-
ADAM21	0.0276316	0.194828	0.0753201	0.319207	0.286745	0.210223	0.197918	0.0675292	0.0538046	0.0832333	0.0242127	0.138491	0	0	0	NC_000014.9	70452174	70459905	+	2647	ADAM21	GO:0004222;GO:0007339;GO:0008237;GO:0043025;GO:0005886;GO:0016021;GO:0046872;GO:0043005;GO:0006508;GO:0030424;GO:0007338;GO:0008233;GO:0009897;GO:0016787;GO:1990913;GO:0008584;GO:0016020;GO:0005515	K08610	EC:3.4.24.-	-	-	ADAM metallopeptidase domain 21 [Source:HGNC Symbol;Acc:HGNC:200]	8747	Q9UKJ8	GO:0007339//binding of sperm to zona pellucida;GO:0006508//proteolysis;GO:0007338//single fertilization;GO:0008584//male gonad development;	GO:0043025//neuronal cell body;GO:0005886//plasma membrane;GO:0016021//integral component of membrane;GO:0043005//neuron projection;GO:0030424//axon;GO:0009897//external side of plasma membrane;GO:1990913//sperm head plasma membrane;GO:0016020//membrane;	GO:0004222//metalloendopeptidase activity;GO:0008237//metallopeptidase activity;GO:0046872//metal ion binding;GO:0008233//peptidase activity;GO:0016787//hydrolase activity;GO:0005515//protein binding;	-
ADAM22	2.01121	1.07871	1.35269	0.613235	1.30319	1.54512	0.653644	0.699676	0.717748	0.355735	0.32613	0.595491	0.272459	0.257174	0.463534	NC_000007.14	87934163	88202889	+	10219	ADAM22	GO:0099645;GO:0099061;GO:0005515;GO:0042995;GO:0016020;GO:0006508;GO:0042063;GO:0030424;;GO:0098978;GO:0008344;GO:0007417;GO:0007162;GO:0016021;GO:0022011;GO:0005178;GO:0005886;GO:0014037;GO:0004222;GO:0008237;GO:0007155	K16068	EC:3.4.24.-	O;W	0UHD0;12RXZ;0DJBE;0RVUV;1D0PQ;09VEK;1B2H9;16CR0;KOG3607;0V6DS	ADAM metallopeptidase domain 22 [Source:HGNC Symbol;Acc:HGNC:201]	53616	Q9P0K1	GO:0099645//neurotransmitter receptor localization to postsynaptic specialization membrane;GO:0006508//proteolysis;GO:0042063//gliogenesis;GO:0008344//adult locomotory behavior;GO:0007417//central nervous system development;GO:0007162//negative regulation of cell adhesion;GO:0022011//myelination in peripheral nervous system;GO:0014037//Schwann cell differentiation;GO:0007155//cell adhesion;	GO:0099061//integral component of postsynaptic density membrane;GO:0042995//cell projection;GO:0016020//membrane;GO:0030424//axon;GO:0098978//glutamatergic synapse;GO:0016021//integral component of membrane;GO:0005886//plasma membrane;	GO:0005515//protein binding;GO:0005178//integrin binding;GO:0004222//metalloendopeptidase activity;GO:0008237//metallopeptidase activity;	-
ADAM23	3.42652	3.00998	3.59956	3.90142	4.09176	4.76347	2.93541	3.35706	3.20308	1.6974	2.10477	2.65882	2.1316	1.62478	1.86324	NC_000002.12	206443532	206621127	+	6425	ADAM23	GO:0007155;GO:0008237;GO:0004222;GO:0005178;GO:0016021;GO:0005886;GO:0007417;GO:0005887;GO:0006508;GO:0098978;;GO:0005515;GO:0005576;GO:0016020;GO:1990830;GO:0099056	K06837	EC:3.4.24.-	O	1CU3N;0RTRX;1B140;12RXZ;0DJBE;0UN12;09VEK;KOG3607;16E4D;0V6DS	ADAM metallopeptidase domain 23 [Source:HGNC Symbol;Acc:HGNC:202]	8745	O75077;A0A024R3W8	GO:0007155//cell adhesion;GO:0007417//central nervous system development;GO:0006508//proteolysis;GO:1990830//cellular response to leukemia inhibitory factor;	GO:0016021//integral component of membrane;GO:0005886//plasma membrane;GO:0005887//integral component of plasma membrane;GO:0098978//glutamatergic synapse;GO:0005576//extracellular region;GO:0016020//membrane;GO:0099056//integral component of presynaptic membrane;	GO:0008237//metallopeptidase activity;GO:0004222//metalloendopeptidase activity;GO:0005178//integrin binding;GO:0005515//protein binding;	-
ADAM28	0	0	0	0	0	0	0	0	0	0	0	0	0	0	0	NC_000008.11	24294040	24359014	+	8057	ADAM28	GO:0007283;GO:0004222;GO:0008237;GO:0005886;GO:0016021;GO:0004175;GO:0046872;GO:0005739;;GO:0006508;GO:0016020;GO:0005576;GO:0005515;GO:0008233;GO:0016787	K08614	EC:3.4.24.-	O	1CUM1;0RNCM;1B008;0DIV2;16B9I;12RXZ;0URX6;09VEK;KOG3607;0V6DS	ADAM metallopeptidase domain 28 [Source:HGNC Symbol;Acc:HGNC:206]	10863	Q9UKQ2	GO:0007283//spermatogenesis;GO:0006508//proteolysis;	GO:0005886//plasma membrane;GO:0016021//integral component of membrane;GO:0005739//mitochondrion;GO:0016020//membrane;GO:0005576//extracellular region;	GO:0004222//metalloendopeptidase activity;GO:0008237//metallopeptidase activity;GO:0004175//endopeptidase activity;GO:0046872//metal ion binding;GO:0005515//protein binding;GO:0008233//peptidase activity;GO:0016787//hydrolase activity;	-
ADAM29	0	0	0	0	0	0	0	0	0	0	0.0168483	0	0	0	0.0226405	NC_000004.12	174918358	174978180	+	3804	ADAM29	GO:0016021;GO:0005886;GO:0008237;GO:0004222;GO:0007283;GO:0008584;GO:1990913;GO:0009897;GO:0016020;GO:0006508;;GO:0005887	K16069	EC:3.4.24.-	O	0A03U;0RWC7;0DFHU;1AV8C;12VV9;16846;0UJRD;0VB03;1CQK0;KOG3607	ADAM metallopeptidase domain 29 [Source:HGNC Symbol;Acc:HGNC:207]	11086	Q9UKF5;A0A140VJD8	GO:0007283//spermatogenesis;GO:0008584//male gonad development;GO:0006508//proteolysis;	GO:0016021//integral component of membrane;GO:0005886//plasma membrane;GO:1990913//sperm head plasma membrane;GO:0009897//external side of plasma membrane;GO:0016020//membrane;GO:0005887//integral component of plasma membrane;	GO:0008237//metallopeptidase activity;GO:0004222//metalloendopeptidase activity;	-
ADAM2_1	0	0	0	0	0	0	0	0	0	0	0	0	0	0	0	NT_187577.1	494374	588863	-	2610	ADAM2	GO:0005887;GO:0007229;GO:0007155;;GO:0008237;GO:0007338;GO:0007339;GO:0006508;GO:0004222;GO:0016020;GO:0007342;GO:0005886;GO:0005178;GO:0016021	-	EC:3.4.24.-	O	0DM2Y;1CVY1;0UM9E;0S07Z;16486;1ARB9;13KPB;0VAGG;09ZJQ;KOG3607	ADAM metallopeptidase domain 2 [Source:HGNC Symbol;Acc:HGNC:198]	2515	Q99965	GO:0007229//integrin-mediated signaling pathway;GO:0007155//cell adhesion;GO:0007338//single fertilization;GO:0007339//binding of sperm to zona pellucida;GO:0006508//proteolysis;GO:0007342//fusion of sperm to egg plasma membrane involved in single fertilization;	GO:0005887//integral component of plasma membrane;GO:0016020//membrane;GO:0005886//plasma membrane;GO:0016021//integral component of membrane;	GO:0008237//metallopeptidase activity;GO:0004222//metalloendopeptidase activity;GO:0005178//integrin binding;	-
ADAM30	0	0	0	0	0	0	0	0	0	0	0	0	0	0	0	NC_000001.11	119893533	119896515	-	2983	ADAM30	GO:0046872;GO:0016021;GO:0005886;GO:0008237;GO:0004222;GO:0007339;GO:1990913;GO:0016787;GO:0009897;GO:0008270;GO:0031902;GO:0005768;GO:0008233;GO:0016020;GO:0006508	K08615	EC:3.4.24.-	O	0RQXT;0A03U;0DFHU;12VV9;1660Q;1B491;0VB03;1CQK0;0UK4E;KOG3607	ADAM metallopeptidase domain 30 [Source:HGNC Symbol;Acc:HGNC:208]	11085	Q9UKF2;Q8TBZ7	GO:0007339//binding of sperm to zona pellucida;GO:0006508//proteolysis;	GO:0016021//integral component of membrane;GO:0005886//plasma membrane;GO:1990913//sperm head plasma membrane;GO:0009897//external side of plasma membrane;GO:0031902//late endosome membrane;GO:0005768//endosome;GO:0016020//membrane;	GO:0046872//metal ion binding;GO:0008237//metallopeptidase activity;GO:0004222//metalloendopeptidase activity;GO:0016787//hydrolase activity;GO:0008270//zinc ion binding;GO:0008233//peptidase activity;	-
ADAM32	0	0	0	0	0	0	0.0446243	0	0	0	0	0	0	0	0	NC_000008.11	39107529	39284917	+	2935	ADAM32	GO:0007155;GO:0007229;GO:0007339;GO:0006508;GO:0004222;GO:0008237;;GO:0005515;GO:0016020;GO:0016021	K16070	EC:3.4.24.-	O	0RRN3;0DM2Y;1CVY1;16B8F;13KPB;0VAGG;09ZJQ;0UMP1;1B3FW;KOG3607	ADAM metallopeptidase domain 32 [Source:HGNC Symbol;Acc:HGNC:15479]	203102	Q8TC27;A0A140VJD9	GO:0007155//cell adhesion;GO:0007229//integrin-mediated signaling pathway;GO:0007339//binding of sperm to zona pellucida;GO:0006508//proteolysis;	GO:0016020//membrane;GO:0016021//integral component of membrane;	GO:0004222//metalloendopeptidase activity;GO:0008237//metallopeptidase activity;GO:0005515//protein binding;	-
ADAM32_1	0.0498404	0	0.0226431	0.0479808	0.0235098	0.0473986	0	0	0	0	0	0	0	0	0	NT_187577.1	13212	190632	+	2935	ADAM32	GO:0007155;GO:0007229;GO:0007339;GO:0006508;GO:0004222;GO:0008237;;GO:0005515;GO:0016020;GO:0016021	-	EC:3.4.24.-	O	0RRN3;0DM2Y;1CVY1;16B8F;13KPB;0VAGG;09ZJQ;0UMP1;1B3FW;KOG3607	ADAM metallopeptidase domain 32 [Source:HGNC Symbol;Acc:HGNC:15479]	203102	Q8TC27;A0A140VJD9	GO:0007155//cell adhesion;GO:0007229//integrin-mediated signaling pathway;GO:0007339//binding of sperm to zona pellucida;GO:0006508//proteolysis;	GO:0016020//membrane;GO:0016021//integral component of membrane;	GO:0004222//metalloendopeptidase activity;GO:0008237//metallopeptidase activity;GO:0005515//protein binding;	-
ADAM33	0	0	0	0.0168128	0.016476	0.0498263	0	0.0142271	0.0340068	0.105214	0	0	0.0359361	0	0.0616938	NC_000020.11	3667973	3682108	-	4188	ADAM33	GO:0008237;GO:0006508;GO:0004222;GO:0016020;GO:0005515;GO:0016787;GO:0008270;GO:0008233;GO:0046872;GO:0016021	K08616	EC:3.4.24.-	O	16BQ4;0DIV2;12RXZ;1CTKE;0URQT;1ASWF;0RV9B;09VEK;KOG3607;0V6DS	ADAM metallopeptidase domain 33 [Source:HGNC Symbol;Acc:HGNC:15478]	80332	Q9BZ11	GO:0006508//proteolysis;	GO:0016020//membrane;GO:0016021//integral component of membrane;	GO:0008237//metallopeptidase activity;GO:0004222//metalloendopeptidase activity;GO:0005515//protein binding;GO:0016787//hydrolase activity;GO:0008270//zinc ion binding;GO:0008233//peptidase activity;GO:0046872//metal ion binding;	-
ADAM7	0	0	0	0	0	0	0	0	0	0	0	0	0	0	0	NC_000008.11	24441026	24509565	+	3524	ADAM7	GO:0004175;GO:0016021;GO:0005886;GO:0016020;GO:0008237;GO:0004222;GO:0006508	K16071	EC:3.4.24.-	O	1CUM1;1AUJU;0DIV2;0UNNP;12RXZ;0RS93;167GT;09VEK;KOG3607;0V6DS	ADAM metallopeptidase domain 7 [Source:HGNC Symbol;Acc:HGNC:214]	8756	Q9H2U9;A0A384MTL6	GO:0006508//proteolysis;	GO:0016021//integral component of membrane;GO:0005886//plasma membrane;GO:0016020//membrane;	GO:0004175//endopeptidase activity;GO:0008237//metallopeptidase activity;GO:0004222//metalloendopeptidase activity;	-
ADAM8	1.98721	2.22758	1.91081	3.30607	3.16704	3.02743	3.3339	3.09625	2.66734	0.479459	0.540994	1.25709	2.28272	2.23376	2.31725	NC_000010.11	133262422	133276891	-	3791	ADAM8	GO:2000418;GO:0043621;GO:0070820;GO:0043312;GO:0022617;GO:0051092;GO:0043406;GO:0005737;GO:0016787;GO:0008270;GO:0043524;GO:0002693;GO:0004222;GO:0009986;GO:2000309;GO:2000415;GO:0045780;GO:0016021;GO:0042581;GO:0035579;GO:0022407;GO:0005887;GO:2000391;GO:0005515;GO:0016020;GO:0070821;GO:2000406;GO:0071456;GO:0032127;GO:0005886;GO:0001525;;GO:0051044;GO:0098609;GO:0050714;GO:0010954;GO:0045089;GO…	K06540	EC:3.4.24.-	O;W	1CUM1;16EWA;0USSV;0DIV2;0RPFP;12RXZ;09VEK;1B474;KOG3607;0V6DS	ADAM metallopeptidase domain 8 [Source:HGNC Symbol;Acc:HGNC:215]	101	P78325;Q14C66	GO:2000418//positive regulation of eosinophil migration;GO:0043312//neutrophil degranulation;GO:0022617//extracellular matrix disassembly;GO:0051092//positive regulation of NF-kappaB transcription factor activity;GO:0043406//positive regulation of MAP kinase activity;GO:0043524//negative regulation of neuron apoptotic process;GO:0002693//positive regulation of cellular extravasation;GO:2000309//p…	GO:0070820//tertiary granule;GO:0005737//cytoplasm;GO:0009986//cell surface;GO:0016021//integral component of membrane;GO:0042581//specific granule;GO:0035579//specific granule membrane;GO:0005887//integral component of plasma membrane;GO:0016020//membrane;GO:0070821//tertiary granule membrane;GO:0032127//dense core granule membrane;GO:0005886//plasma membrane;GO:0101003//ficolin-1-rich granule m…	GO:0043621//protein self-association;GO:0016787//hydrolase activity;GO:0008270//zinc ion binding;GO:0004222//metalloendopeptidase activity;GO:0005515//protein binding;GO:0008237//metallopeptidase activity;GO:0005509//calcium ion binding;GO:0046872//metal ion binding;GO:0050839//cell adhesion molecule binding;GO:0008233//peptidase activity;	-
ADAM9	2.84773	0.971127	1.97412	1.15784	2.40839	3.0698	0.910108	0.986101	1.10298	0.596024	0.564348	0.661146	0.80631	0.627321	0.813185	NC_000008.11	38996767	39105261	+	9426	ADAM9	GO:0042117;GO:0043236;GO:0033627;GO:0007155;GO:0008237;GO:0016485;GO:0046872;GO:0005178;;GO:0005080;GO:0005576;GO:0051044;GO:0017124;GO:0050714;GO:0010042;GO:0030335;GO:0030216;GO:0006509;GO:0016323;GO:0051549;GO:0000186;GO:0006508;GO:0005615;GO:0008233;GO:0031293;GO:0042542;GO:0009986;GO:0004222;GO:1902945;GO:0007160;GO:0016021;GO:0051384;GO:0007229;GO:0034241;GO:0033631;GO:0051592;GO:0016477;GO…	K06834	EC:3.4.24.-	O;W	1698U;12RXZ;1AU23;0UII5;0RR0J;0DGPE;1CRD7;09VEK;KOG3607;0V6DS	ADAM metallopeptidase domain 9 [Source:HGNC Symbol;Acc:HGNC:216]	8754	Q13443	GO:0042117//monocyte activation;GO:0033627//cell adhesion mediated by integrin;GO:0007155//cell adhesion;GO:0016485//protein processing;GO:0051044//positive regulation of membrane protein ectodomain proteolysis;GO:0050714//positive regulation of protein secretion;GO:0010042//response to manganese ion;GO:0030335//positive regulation of cell migration;GO:0030216//keratinocyte differentiation;GO:000…	GO:0005576//extracellular region;GO:0016323//basolateral plasma membrane;GO:0005615//extracellular space;GO:0009986//cell surface;GO:0016021//integral component of membrane;GO:0005925//focal adhesion;GO:0005886//plasma membrane;GO:0031233//intrinsic component of external side of plasma membrane;GO:0070062//extracellular exosome;GO:0016020//membrane;	GO:0043236//laminin binding;GO:0008237//metallopeptidase activity;GO:0046872//metal ion binding;GO:0005178//integrin binding;GO:0005080//protein kinase C binding;GO:0017124//SH3 domain binding;GO:0008233//peptidase activity;GO:0004222//metalloendopeptidase activity;GO:1902945//metalloendopeptidase activity involved in amyloid precursor protein catabolic process;GO:0016787//hydrolase activity;GO:0…	-
ADAM9_1	0	0	0	0	0	0	0	0	0	0	0	0	0	0	0	NT_187577.1	7546	10944	+	9426	ADAM9	GO:0042117;GO:0043236;GO:0033627;GO:0007155;GO:0008237;GO:0016485;GO:0046872;GO:0005178;;GO:0005080;GO:0005576;GO:0051044;GO:0017124;GO:0050714;GO:0010042;GO:0030335;GO:0030216;GO:0006509;GO:0016323;GO:0051549;GO:0000186;GO:0006508;GO:0005615;GO:0008233;GO:0031293;GO:0042542;GO:0009986;GO:0004222;GO:1902945;GO:0007160;GO:0016021;GO:0051384;GO:0007229;GO:0034241;GO:0033631;GO:0051592;GO:0016477;GO…	-	EC:3.4.24.-	O;W	1698U;12RXZ;1AU23;0UII5;0RR0J;0DGPE;1CRD7;09VEK;KOG3607;0V6DS	ADAM metallopeptidase domain 9 [Source:HGNC Symbol;Acc:HGNC:216]	8754	Q13443	GO:0042117//monocyte activation;GO:0033627//cell adhesion mediated by integrin;GO:0007155//cell adhesion;GO:0016485//protein processing;GO:0051044//positive regulation of membrane protein ectodomain proteolysis;GO:0050714//positive regulation of protein secretion;GO:0010042//response to manganese ion;GO:0030335//positive regulation of cell migration;GO:0030216//keratinocyte differentiation;GO:000…	GO:0005576//extracellular region;GO:0016323//basolateral plasma membrane;GO:0005615//extracellular space;GO:0009986//cell surface;GO:0016021//integral component of membrane;GO:0005925//focal adhesion;GO:0005886//plasma membrane;GO:0031233//intrinsic component of external side of plasma membrane;GO:0070062//extracellular exosome;GO:0016020//membrane;	GO:0043236//laminin binding;GO:0008237//metallopeptidase activity;GO:0046872//metal ion binding;GO:0005178//integrin binding;GO:0005080//protein kinase C binding;GO:0017124//SH3 domain binding;GO:0008233//peptidase activity;GO:0004222//metalloendopeptidase activity;GO:1902945//metalloendopeptidase activity involved in amyloid precursor protein catabolic process;GO:0016787//hydrolase activity;GO:0…	-
ADAMDEC1	0	0	0	0	0	0	0	0	0	0	0	0	0	0	0	NC_000008.11	24384285	24406013	+	2438	ADAMDEC1	GO:0004222;GO:0006508;GO:0008237;GO:0007162;GO:0008233;GO:0062023;GO:0016787;GO:0008270;GO:0006955;GO:0046872;GO:0005576	K08634	EC:3.4.24.-	O;W	0DQHE;0UTFH;0RK8Q;0A2V9;1CZJI;0VDQU;16DU9;136V2;KOG3607;1AT85	ADAM like decysin 1 [Source:HGNC Symbol;Acc:HGNC:16299]	27299	O15204;B7Z6V5	GO:0006508//proteolysis;GO:0007162//negative regulation of cell adhesion;GO:0006955//immune response;	GO:0062023//collagen-containing extracellular matrix;GO:0005576//extracellular region;	GO:0004222//metalloendopeptidase activity;GO:0008237//metallopeptidase activity;GO:0008233//peptidase activity;GO:0016787//hydrolase activity;GO:0008270//zinc ion binding;GO:0046872//metal ion binding;	-
ADAMTS1	233.139	216.438	236.044	257.479	283.274	262.112	214.918	205.938	209.853	131.7	124.596	106.758	19.8906	19.0145	24.1607	NC_000021.9	26835755	26845409	-	5183	ADAMTS1	GO:1900087;GO:0001822;GO:0062023;GO:0008201;GO:1904707;GO:1904754;GO:0060347;GO:0005604;GO:0008233;GO:0016525;GO:0005515;GO:0031012;GO:0006508;GO:0031410;GO:0001542;GO:0008285;GO:0046872;GO:0004222;GO:0008237;GO:0008270;GO:0016787;GO:0005576;GO:0030198;;GO:0007229	K08617	EC:3.4.24.-	O	0V69U;0DHEM;16CCA;0RSBE;0UK4M;1CSJ9;12PII;09U5N;1AZAR;KOG3538	ADAM metallopeptidase with thrombospondin type 1 motif 1 [Source:HGNC Symbol;Acc:HGNC:217]	9510	Q9UHI8;B2RB33	GO:1900087//positive regulation of G1/S transition of mitotic cell cycle;GO:0001822//kidney development;GO:1904707//positive regulation of vascular associated smooth muscle cell proliferation;GO:1904754//positive regulation of vascular associated smooth muscle cell migration;GO:0060347//heart trabecula formation;GO:0016525//negative regulation of angiogenesis;GO:0006508//proteolysis;GO:0001542//o…	GO:0062023//collagen-containing extracellular matrix;GO:0005604//basement membrane;GO:0031012//extracellular matrix;GO:0031410//cytoplasmic vesicle;GO:0005576//extracellular region;	GO:0008201//heparin binding;GO:0008233//peptidase activity;GO:0005515//protein binding;GO:0046872//metal ion binding;GO:0004222//metalloendopeptidase activity;GO:0008237//metallopeptidase activity;GO:0008270//zinc ion binding;GO:0016787//hydrolase activity;	-
ADAMTS10	4.65131	4.95199	5.2861	3.79309	3.90498	3.5171	4.54659	5.79378	5.17944	4.95953	4.84857	5.80321	3.51226	3.52089	4.33805	NC_000019.10	8580240	8610715	-	5142	ADAMTS10	GO:0006508;GO:0030198;;GO:0008150;GO:0001527;GO:0016787;GO:0008233;GO:0005515;GO:0005576;GO:0031012;GO:0008237;GO:0004222;GO:0046872;GO:0003674;GO:0062023	K08625	EC:3.4.24.-	O	1CRVY;0V69U;1ARRP;0UJ7F;16CUG;0RWDC;0DH5R;12PII;09U5N;KOG3538	ADAM metallopeptidase with thrombospondin type 1 motif 10 [Source:HGNC Symbol;Acc:HGNC:13201]	81794	Q9H324;A0A0A0MQW6;Q6ZN14;Q59FE5	GO:0006508//proteolysis;GO:0030198//extracellular matrix organization;GO:0008150//biological_process;	GO:0001527//microfibril;GO:0005576//extracellular region;GO:0031012//extracellular matrix;GO:0062023//collagen-containing extracellular matrix;	GO:0016787//hydrolase activity;GO:0008233//peptidase activity;GO:0005515//protein binding;GO:0008237//metallopeptidase activity;GO:0004222//metalloendopeptidase activity;GO:0046872//metal ion binding;GO:0003674//molecular_function;	-
ADAMTS12	0.061534	0.0135585	0.0559112	0.0148095	0.0145129	0.00731491	0.00688675	0.012532	0.0524211	0.046339	0.0202201	0	0	0.0153542	0	NC_000005.10	33523535	33892180	-	9509	ADAMTS12	GO:0006508;GO:0050727;GO:0071773;GO:0051603;GO:0008233;GO:1901509;GO:0005515;GO:2001113;GO:0031012;GO:0030167;GO:0071347;;GO:0030198;GO:0071356;GO:0016787;GO:0016477;GO:0005576;GO:0004222;GO:0008237;GO:0046872;GO:1902548;GO:0032331;GO:0007160;GO:1902203	K08626	EC:3.4.24.-	O	0V69U;1AU7Z;1675A;0DPW3;0UNHF;12PII;1CYVK;09U5N;KOG3538;0RUH3	ADAM metallopeptidase with thrombospondin type 1 motif 12 [Source:HGNC Symbol;Acc:HGNC:14605]	81792	P58397	GO:0006508//proteolysis;GO:0050727//regulation of inflammatory response;GO:0071773//cellular response to BMP stimulus;GO:0051603//proteolysis involved in cellular protein catabolic process;GO:1901509//regulation of endothelial tube morphogenesis;GO:2001113//negative regulation of cellular response to hepatocyte growth factor stimulus;GO:0030167//proteoglycan catabolic process;GO:0071347//cellular…	GO:0031012//extracellular matrix;GO:0005576//extracellular region;	GO:0008233//peptidase activity;GO:0005515//protein binding;GO:0016787//hydrolase activity;GO:0004222//metalloendopeptidase activity;GO:0008237//metallopeptidase activity;GO:0046872//metal ion binding;	-
ADAMTS12_1	0	0	0	0	0	0	0	0	0	0	0	0	0	0	0	NT_187551.1	82443	93312	-	9509	ADAMTS12	GO:0006508;GO:0050727;GO:0071773;GO:0051603;GO:0008233;GO:1901509;GO:0005515;GO:2001113;GO:0031012;GO:0030167;GO:0071347;;GO:0030198;GO:0071356;GO:0016787;GO:0016477;GO:0005576;GO:0004222;GO:0008237;GO:0046872;GO:1902548;GO:0032331;GO:0007160;GO:1902203	-	EC:3.4.24.-	O	0V69U;1AU7Z;1675A;0DPW3;0UNHF;12PII;1CYVK;09U5N;KOG3538;0RUH3	ADAM metallopeptidase with thrombospondin type 1 motif 12 [Source:HGNC Symbol;Acc:HGNC:14605]	81792	P58397	GO:0006508//proteolysis;GO:0050727//regulation of inflammatory response;GO:0071773//cellular response to BMP stimulus;GO:0051603//proteolysis involved in cellular protein catabolic process;GO:1901509//regulation of endothelial tube morphogenesis;GO:2001113//negative regulation of cellular response to hepatocyte growth factor stimulus;GO:0030167//proteoglycan catabolic process;GO:0071347//cellular…	GO:0031012//extracellular matrix;GO:0005576//extracellular region;	GO:0008233//peptidase activity;GO:0005515//protein binding;GO:0016787//hydrolase activity;GO:0004222//metalloendopeptidase activity;GO:0008237//metallopeptidase activity;GO:0046872//metal ion binding;	-
ADAMTS13	0.302764	0.328425	0.328002	0.325098	0.417458	0.132891	0.385764	0.474313	0.408147	0.394616	0.397953	0.338513	0.347438	0.220829	0.28795	NC_000009.12	133414337	133459403	+	6281	ADAMTS13	GO:0005576;GO:0035864;GO:0014075;GO:0008270;GO:0016787;GO:0007229;GO:0030198;GO:0071356;GO:0009636;;GO:0016485;GO:0005788;GO:0007160;GO:0005509;GO:0071346;GO:0046872;GO:0005178;GO:0070670;GO:0009100;GO:0004222;GO:0008237;GO:0009986;GO:0030168;GO:0005615;GO:0005515;GO:0031012;GO:0007599;GO:0008233;GO:0071222;GO:0071353;GO:0006508;GO:0043171;GO:0004175;GO:0007596;GO:0034341;GO:0034612	K08627	EC:3.4.24.87	O;W	0A2D4;16E32;0DQ0J;0VD8T;1CZ10;12T6R;0UTAH;1B2BI;0RNV1;KOG3538	ADAM metallopeptidase with thrombospondin type 1 motif 13 [Source:HGNC Symbol;Acc:HGNC:1366]	11093	Q76LX8	GO:0035864//response to potassium ion;GO:0014075//response to amine;GO:0007229//integrin-mediated signaling pathway;GO:0030198//extracellular matrix organization;GO:0071356//cellular response to tumor necrosis factor;GO:0009636//response to toxic substance;GO:0016485//protein processing;GO:0007160//cell-matrix adhesion;GO:0071346//cellular response to interferon-gamma;GO:0070670//response to inte…	GO:0005576//extracellular region;GO:0005788//endoplasmic reticulum lumen;GO:0009986//cell surface;GO:0005615//extracellular space;GO:0031012//extracellular matrix;	GO:0008270//zinc ion binding;GO:0016787//hydrolase activity;GO:0005509//calcium ion binding;GO:0046872//metal ion binding;GO:0005178//integrin binding;GO:0004222//metalloendopeptidase activity;GO:0008237//metallopeptidase activity;GO:0005515//protein binding;GO:0008233//peptidase activity;GO:0004175//endopeptidase activity;	-
ADAMTS13_1	0.197961	0.287372	0.338583	0.156944	0.406472	0.442971	0.271078	0.4838	0.35146	0.201693	0.224487	0.116729	0.155748	0.0929808	0.123407	NW_009646201.1	240431	285480	+	6281	ADAMTS13	GO:0005576;GO:0035864;GO:0014075;GO:0008270;GO:0016787;GO:0007229;GO:0030198;GO:0071356;GO:0009636;;GO:0016485;GO:0005788;GO:0007160;GO:0005509;GO:0071346;GO:0046872;GO:0005178;GO:0070670;GO:0009100;GO:0004222;GO:0008237;GO:0009986;GO:0030168;GO:0005615;GO:0005515;GO:0031012;GO:0007599;GO:0008233;GO:0071222;GO:0071353;GO:0006508;GO:0043171;GO:0004175;GO:0007596;GO:0034341;GO:0034612	-	EC:3.4.24.87	O;W	0A2D4;16E32;0DQ0J;0VD8T;1CZ10;12T6R;0UTAH;1B2BI;0RNV1;KOG3538	ADAM metallopeptidase with thrombospondin type 1 motif 13 [Source:HGNC Symbol;Acc:HGNC:1366]	11093	Q76LX8	GO:0035864//response to potassium ion;GO:0014075//response to amine;GO:0007229//integrin-mediated signaling pathway;GO:0030198//extracellular matrix organization;GO:0071356//cellular response to tumor necrosis factor;GO:0009636//response to toxic substance;GO:0016485//protein processing;GO:0007160//cell-matrix adhesion;GO:0071346//cellular response to interferon-gamma;GO:0070670//response to inte…	GO:0005576//extracellular region;GO:0005788//endoplasmic reticulum lumen;GO:0009986//cell surface;GO:0005615//extracellular space;GO:0031012//extracellular matrix;	GO:0008270//zinc ion binding;GO:0016787//hydrolase activity;GO:0005509//calcium ion binding;GO:0046872//metal ion binding;GO:0005178//integrin binding;GO:0004222//metalloendopeptidase activity;GO:0008237//metallopeptidase activity;GO:0005515//protein binding;GO:0008233//peptidase activity;GO:0004175//endopeptidase activity;	-
ADAMTS14	0.71101	0.955398	1.12263	0.538608	0.747744	0.554243	0.949679	1.03499	1.16887	0.956762	0.725172	1.01651	0.0239841	0	0	NC_000010.11	70672506	70762441	+	6275	ADAMTS14	GO:0030199;GO:0030198;GO:0006508;GO:0030574;GO:0004222;GO:0008237;GO:0031012;GO:0005576;GO:0008233;GO:0016787;GO:0046872	K08628	EC:3.4.24.-	O	0V7AH;0RMJP;13I02;16FVS;09WC3;1CSBX;0DHMG;1B4F6;0UGE3;KOG3538	ADAM metallopeptidase with thrombospondin type 1 motif 14 [Source:HGNC Symbol;Acc:HGNC:14899]	140766	Q8WXS8	GO:0030199//collagen fibril organization;GO:0030198//extracellular matrix organization;GO:0006508//proteolysis;GO:0030574//collagen catabolic process;	GO:0031012//extracellular matrix;GO:0005576//extracellular region;	GO:0004222//metalloendopeptidase activity;GO:0008237//metallopeptidase activity;GO:0008233//peptidase activity;GO:0016787//hydrolase activity;GO:0046872//metal ion binding;	-
ADAMTS15	2.91229	3.52689	3.45417	4.75119	4.39386	3.87957	2.8364	3.44098	3.41983	2.12618	2.1526	2.26191	1.075	0.976313	0.798419	NC_000011.10	130448645	130478215	+	6580	ADAMTS15	GO:0005576;GO:0031012;GO:0005615;GO:0022617;GO:0008233;GO:0008270;GO:0016787;GO:0030198;GO:0006508;GO:0050840;GO:0008201;GO:0062023;GO:0004175;GO:0007520;GO:0046872;GO:0004222;GO:0008237;GO:0009986	K08629	EC:3.4.24.-	O	0UJJK;0RPE8;0V69U;1AXSD;0DHEM;1CS4N;12PII;16BA6;09U5N;KOG3538	ADAM metallopeptidase with thrombospondin type 1 motif 15 [Source:HGNC Symbol;Acc:HGNC:16305]	170689	Q8TE58	GO:0022617//extracellular matrix disassembly;GO:0030198//extracellular matrix organization;GO:0006508//proteolysis;GO:0007520//myoblast fusion;	GO:0005576//extracellular region;GO:0031012//extracellular matrix;GO:0005615//extracellular space;GO:0062023//collagen-containing extracellular matrix;GO:0009986//cell surface;	GO:0008233//peptidase activity;GO:0008270//zinc ion binding;GO:0016787//hydrolase activity;GO:0050840//extracellular matrix binding;GO:0008201//heparin binding;GO:0004175//endopeptidase activity;GO:0046872//metal ion binding;GO:0004222//metalloendopeptidase activity;GO:0008237//metallopeptidase activity;	-
ADAMTS16	0.0293797	0.0129471	0.0133476	0.353544	0.512764	0.474986	0.10522	0.131636	0.0715107	0.055312	0.051489	0.0441759	0.0302271	0.0439857	0.0172976	NC_000005.10	5140330	5320304	+	4979	ADAMTS16	GO:0046872;GO:0048232;GO:0004222;GO:0008237;GO:0005576;GO:0031012;GO:0008233;GO:0016787;GO:1902017;GO:0030198;;GO:0003073;GO:0006508;GO:0001658	K08630	EC:3.4.24.-	O	0RUTD;0V69U;0DGIW;0UICZ;1CR8R;16B5X;1ATX6;12PII;09U5N;KOG3538	ADAM metallopeptidase with thrombospondin type 1 motif 16 [Source:HGNC Symbol;Acc:HGNC:17108]	170690	Q8TE57;Q2XQZ0	GO:0048232//male gamete generation;GO:1902017//regulation of cilium assembly;GO:0030198//extracellular matrix organization;GO:0003073//regulation of systemic arterial blood pressure;GO:0006508//proteolysis;GO:0001658//branching involved in ureteric bud morphogenesis;	GO:0005576//extracellular region;GO:0031012//extracellular matrix;	GO:0046872//metal ion binding;GO:0004222//metalloendopeptidase activity;GO:0008237//metallopeptidase activity;GO:0008233//peptidase activity;GO:0016787//hydrolase activity;	-
ADAMTS17	0.583431	0.649233	0.580466	0.66521	0.593461	0.548648	0.528208	0.546976	0.539472	0.134999	0.199927	0.300587	0.0570078	0.0748234	0.0383799	NC_000015.10	99971437	100342924	-	22440	ADAMTS17	GO:0046872;GO:0016787;GO:0008233;GO:0005576;GO:0031012;GO:0008237;GO:0006508;GO:0004222;GO:0030198;	K08631	EC:3.4.24.-	O	0UKBG;0V7N8;09WPS;1B4EX;0RNXU;12RG0;0DHZF;1CSQ3;166C4;KOG3538	ADAM metallopeptidase with thrombospondin type 1 motif 17 [Source:HGNC Symbol;Acc:HGNC:17109]	170691	Q8TE56	GO:0006508//proteolysis;GO:0030198//extracellular matrix organization;	GO:0005576//extracellular region;GO:0031012//extracellular matrix;	GO:0046872//metal ion binding;GO:0016787//hydrolase activity;GO:0008233//peptidase activity;GO:0008237//metallopeptidase activity;GO:0004222//metalloendopeptidase activity;	-
ADAMTS18	0	0	0.0113778	0.0241095	0	0.0476339	0.0448458	0.0102009	0.0609573	0.0188597	0.0548629	0.0251043	0	0	0.0147448	NC_000016.10	77282128	77435034	-	5841	ADAMTS18	GO:0008233;GO:0016787;GO:0031012;GO:0005576;GO:0030198;;GO:0090331;GO:0006508;GO:0007229;GO:0046872;GO:0001654;GO:0004222;GO:0008237	K08632	EC:3.4.24.-	O	0V69U;0DGIW;0UICZ;16A2Q;0RVNV;1CR8R;12PII;09U5N;1AZ61;KOG3538	ADAM metallopeptidase with thrombospondin type 1 motif 18 [Source:HGNC Symbol;Acc:HGNC:17110]	170692	Q8TE60;Q6ZN25;Q2VYF7	GO:0030198//extracellular matrix organization;GO:0090331//negative regulation of platelet aggregation;GO:0006508//proteolysis;GO:0007229//integrin-mediated signaling pathway;GO:0001654//eye development;	GO:0031012//extracellular matrix;GO:0005576//extracellular region;	GO:0008233//peptidase activity;GO:0016787//hydrolase activity;GO:0046872//metal ion binding;GO:0004222//metalloendopeptidase activity;GO:0008237//metallopeptidase activity;	-
ADAMTS19	0.0485072	0.0427525	0.0954954	0.0389145	0.030508	0.107638	0.0217153	0.0526877	0.0629692	0.073058	0.0141684	0.0243121	0.0249531	0.056484	0.00951968	NC_000005.10	129460281	129738683	+	9047	ADAMTS19	GO:0008237;GO:0004222;GO:0006508;;GO:0046872;GO:0016787;GO:0008233;GO:0005576	K08633	EC:3.4.24.-	O	0UKBG;0V7N8;0RPR5;09WPS;1B50S;12RG0;0DHZF;1CSQ3;16EKG;KOG3538	ADAM metallopeptidase with thrombospondin type 1 motif 19 [Source:HGNC Symbol;Acc:HGNC:17111]	171019	Q8TE59;A0A1X7SBR9	GO:0006508//proteolysis;	GO:0005576//extracellular region;	GO:0008237//metallopeptidase activity;GO:0004222//metalloendopeptidase activity;GO:0046872//metal ion binding;GO:0016787//hydrolase activity;GO:0008233//peptidase activity;	-
ADAMTS2	6.67464	7.93779	7.50136	5.06726	4.31436	4.55849	6.20008	6.72543	6.67384	3.63982	3.33213	3.75163	0.0102956	0.0299637	0	NC_000005.10	179110853	179345461	-	7309	ADAMTS2	GO:0030198;;GO:0006508;GO:0030574;GO:0008233;GO:0008270;GO:0016787;GO:0005576;GO:0031012;GO:0043588;GO:0030199;GO:0004222;GO:0008237;GO:0007283;GO:0062023;GO:0046872;GO:0016485;GO:0030324	K08618	EC:3.4.24.14	O;W	13BI5;1BAQY;0V2SF;0WFWP;0E7PS;1DEPX;0INDA;16NHZ;0S2I9;0B3HE	ADAM metallopeptidase with thrombospondin type 1 motif 2 [Source:HGNC Symbol;Acc:HGNC:218]	9509	O95450	GO:0030198//extracellular matrix organization;GO:0006508//proteolysis;GO:0030574//collagen catabolic process;GO:0043588//skin development;GO:0030199//collagen fibril organization;GO:0007283//spermatogenesis;GO:0016485//protein processing;GO:0030324//lung development;	GO:0005576//extracellular region;GO:0031012//extracellular matrix;GO:0062023//collagen-containing extracellular matrix;	GO:0008233//peptidase activity;GO:0008270//zinc ion binding;GO:0016787//hydrolase activity;GO:0004222//metalloendopeptidase activity;GO:0008237//metallopeptidase activity;GO:0046872//metal ion binding;	-
ADAMTS20	0.667256	0.36966	0.485028	0.275297	0.530572	0.598305	0.256039	0.217429	0.417629	0.538378	0.3007	0.286657	0.06865	0.0761127	0.0448975	NC_000012.12	43352843	43552203	-	7673	ADAMTS20	GO:0004222;GO:0008237;GO:0009967;GO:0062023;GO:0004175;GO:0043066;GO:0046872;GO:0030198;;GO:0048070;GO:0006508;GO:0045636;GO:0005576;GO:0031012;GO:0005615;GO:0008233;GO:0016787;GO:0008270	K09609	EC:3.4.24.-	O	169YH;1AUBD;0V69U;1CU9C;0RSBR;0DJGU;12PII;09U5N;0UIUN;KOG3538	ADAM metallopeptidase with thrombospondin type 1 motif 20 [Source:HGNC Symbol;Acc:HGNC:17178]	80070	P59510	GO:0009967//positive regulation of signal transduction;GO:0043066//negative regulation of apoptotic process;GO:0030198//extracellular matrix organization;GO:0048070//regulation of developmental pigmentation;GO:0006508//proteolysis;GO:0045636//positive regulation of melanocyte differentiation;	GO:0062023//collagen-containing extracellular matrix;GO:0005576//extracellular region;GO:0031012//extracellular matrix;GO:0005615//extracellular space;	GO:0004222//metalloendopeptidase activity;GO:0008237//metallopeptidase activity;GO:0004175//endopeptidase activity;GO:0046872//metal ion binding;GO:0008233//peptidase activity;GO:0016787//hydrolase activity;GO:0008270//zinc ion binding;	-
ADAMTS2_1	0	0	0	0	0	0	0	0	0	0	0	0	0	0	0	NW_016107298.1	20229	110168	-	7309	ADAMTS2	GO:0030198;;GO:0006508;GO:0030574;GO:0008233;GO:0008270;GO:0016787;GO:0005576;GO:0031012;GO:0043588;GO:0030199;GO:0004222;GO:0008237;GO:0007283;GO:0062023;GO:0046872;GO:0016485;GO:0030324	-	EC:3.4.24.14	O;W	13BI5;1BAQY;0V2SF;0WFWP;0E7PS;1DEPX;0INDA;16NHZ;0S2I9;0B3HE	ADAM metallopeptidase with thrombospondin type 1 motif 2 [Source:HGNC Symbol;Acc:HGNC:218]	9509	O95450	GO:0030198//extracellular matrix organization;GO:0006508//proteolysis;GO:0030574//collagen catabolic process;GO:0043588//skin development;GO:0030199//collagen fibril organization;GO:0007283//spermatogenesis;GO:0016485//protein processing;GO:0030324//lung development;	GO:0005576//extracellular region;GO:0031012//extracellular matrix;GO:0062023//collagen-containing extracellular matrix;	GO:0008233//peptidase activity;GO:0008270//zinc ion binding;GO:0016787//hydrolase activity;GO:0004222//metalloendopeptidase activity;GO:0008237//metallopeptidase activity;GO:0046872//metal ion binding;	-
ADAMTS3	0.593878	0.339766	0.501744	0.220664	0.373512	0.426064	0.18657	0.339506	0.162303	0.149076	0.118687	0.0626643	0.117914	0.0831927	0.0245369	NC_000004.12	72280969	72569221	-	7020	ADAMTS3	GO:0008237;GO:0004222;GO:0030199;GO:0016485;GO:0046872;GO:1900748;GO:0001701;GO:0032964;GO:0030198;;GO:0005576;GO:0016787;GO:0008270;GO:0008201;GO:0097435;GO:0004175;GO:0062023;GO:0010573;GO:0030574;GO:0006508;GO:0005515;GO:0005615;GO:0031012;GO:0070062;GO:0008233	K08619	EC:3.4.24.-	O	13BI5;0S2I8;1BAQX;0WFWP;0V2SE;0E7PS;1DEPW;0INDA;16NHY;0B3HE	ADAM metallopeptidase with thrombospondin type 1 motif 3 [Source:HGNC Symbol;Acc:HGNC:219]	9508	O15072;Q96AY5;B7Z2U9	GO:0030199//collagen fibril organization;GO:0016485//protein processing;GO:1900748//positive regulation of vascular endothelial growth factor signaling pathway;GO:0001701//in utero embryonic development;GO:0032964//collagen biosynthetic process;GO:0030198//extracellular matrix organization;GO:0097435//supramolecular fiber organization;GO:0010573//vascular endothelial growth factor production;GO:0…	GO:0005576//extracellular region;GO:0062023//collagen-containing extracellular matrix;GO:0005615//extracellular space;GO:0031012//extracellular matrix;GO:0070062//extracellular exosome;	GO:0008237//metallopeptidase activity;GO:0004222//metalloendopeptidase activity;GO:0046872//metal ion binding;GO:0016787//hydrolase activity;GO:0008270//zinc ion binding;GO:0008201//heparin binding;GO:0004175//endopeptidase activity;GO:0005515//protein binding;GO:0008233//peptidase activity;	-
[truncated: 21,998 more rows]
