# Supplementary material for: Modulation of cell cycle increases CRISPR-mediated homology-directed DNA repair
Source: Cell Biosci. 2023 Nov 25;13:215. doi: 10.1186/s13578-023-01159-4 (PMC10676593; doi:10.1186/s13578-023-01159-4)
Supplement: Supplementary file 2 — Additional file 2: Data S2. qPCR RAW readout and data analysis. [file 13578_2023_1159_MOESM2_ESM.xlsx]

## Sheet: CDK1
qPCR RAW readout and data analysis
DMSO-1	DMSO-2	DMSO-3	DOC-1	DOC-2	DOC-3	NOC-1	NOC-2	NOC-3	IRI-1	IRI-2	IRI-3			Plate1
19.635	20.5832	19.5645	20.7406	20.6286	20.4356	20.291	21.3846	20.2306	18.7483	18.3944	18.6794	rep1	CDK1
19.6665	20.5078	19.6085	20.8986	20.6595	20.7027	20.4076	21.3173	20.4004	18.6761	18.5849	18.6162	rep2
19.7193	20.3587	19.5415	20.7545	20.6671	20.5359	20.4514	21.2674	20.3958	18.6358	18.7789	18.6643	rep3
19.8352	20.5066	19.6985	20.7059	20.6106	20.5372	20.5887	21.2743	20.5028	18.5977		18.6092	rep4
16.049	16.842	15.9362	16.555	16.3016	16.3843	15.9415	16.7141	15.9865	16.3995	16.1433	16.3239	rep1	ACTB
16.0947	16.7887	15.9814	16.4611	16.6031	16.4411	16.07	16.7942	15.9475	16.37	16.3428	16.3751	rep2
16.2008	16.6804	16.4698	16.4237	16.5069	16.3128	15.9421	16.6714	15.9902	16.2789	16.3289	16.3054	rep3
16.2629	16.6694	16.1931	16.6125	16.6026	16.2793	16.1242	16.7091	16.1067	16.3345	16.3834	16.193	rep4
DMSO-1	DMSO-2	DMSO-3	MITO-1	MITO-2	MITO-3			Plate2
19.5571	20.2226	20.653	18.9077	19.4126	19.246	rep1	CDK1
19.7767	20.2719	20.7635	18.8999	19.4932	19.1508	rep2
19.7195	20.2868	20.8283	18.9867	19.4975	19.1127	rep3
19.7368	20.0794	20.6778	18.8248	19.5587		rep4
15.9753	16.6483	16.8632	16.6206	16.7276	16.726	rep1	ACTB
16.024	16.453	17.0904	16.5009	16.9042	16.6846	rep2
16.5029	16.34	17.1428	16.4357	16.9509	16.6057	rep3
16.2992	16.4058	17.4648	16.3323	17.0904	16.5551	rep4
DMSO-1	DMSO-2	DMSO-3	DOC-1	DOC-2	DOC-3	NOC-1	NOC-2	NOC-3	IRI-1	IRI-2	IRI-3		DMSO-1	DMSO-2	DMSO-3	MITO-1	MITO-2	MITO-3
19.635	20.5832	19.5645	20.7406	20.6286	20.4356	20.291	21.3846	20.2306	18.7483	18.3944	18.6794		19.5571	20.2226	20.653	18.9077	19.4126	19.246
19.6665	20.5078	19.6085	20.8986	20.6595	20.7027	20.4076	21.3173	20.4004	18.6761	18.5849	18.6162		19.7767	20.2719	20.7635	18.8999	19.4932	19.1508
19.7193	20.3587	19.5415	20.7545	20.6671	20.5359	20.4514	21.2674	20.3958	18.6358	18.7789	18.6643		19.7195	20.2868	20.8283	18.9867	19.4975	19.1127
19.8352	20.5066	19.6985	20.7059	20.6106	20.5372	20.5887	21.2743	20.5028	18.5977		18.6092		19.7368	20.0794	20.6778	18.8248	19.5587
16.049	16.842	15.9362	16.555	16.3016	16.3843	15.9415	16.7141	15.9865	16.3995	16.1433	16.3239		15.9753	16.6483	16.8632	16.6206	16.7276	16.726
16.0947	16.7887	15.9814	16.4611	16.6031	16.4411	16.07	16.7942	15.9475	16.37	16.3428	16.3751		16.024	16.453	17.0904	16.5009	16.9042	16.6846
16.2008	16.6804	16.4698	16.4237	16.5069	16.3128	15.9421	16.6714	15.9902	16.2789	16.3289	16.3054		16.5029	16.34	17.1428	16.4357	16.9509	16.6057
16.2629	16.6694	16.1931	16.6125	16.6026	16.2793	16.1242	16.7091	16.1067	16.3345	16.3834	16.193		16.2992	16.4058	17.4648	16.3323	17.0904	16.5551
Ct average of housekeeping gene
16.1519	16.7451	16.1451	16.513	16.5035	16.3544	16.0195	16.7222	16.0077	16.3457	16.2996	16.2994		16.2003	16.4618	17.1403	16.4724	16.9183	16.6429
16.1519	16.7451	16.1451	16.513	16.5035	16.3544	16.0195	16.7222	16.0077	16.3457	16.2996	16.2994		16.2003	16.4618	17.1403	16.4724	16.9183	16.6429
16.1519	16.7451	16.1451	16.513	16.5035	16.3544	16.0195	16.7222	16.0077	16.3457	16.2996	16.2994		16.2003	16.4618	17.1403	16.4724	16.9183	16.6429
16.1519	16.7451	16.1451	16.513	16.5035	16.3544	16.0195	16.7222	16.0077	16.3457	16.2996	16.2994		16.2003	16.4618	17.1403	16.4724	16.9183	16.6429
ΔCt
3.48319	3.83809	3.41939	4.22751	4.12508	4.08121	4.27156	4.66236	4.22293	2.40262	2.09478	2.38002		3.35679	3.76084	3.51275	2.43529	2.49435	2.60311
3.51464	3.76272	3.4634	4.38554	4.15594	4.34834	4.38811	4.5951	4.39271	2.33043	2.28525	2.31685		3.5764	3.81015	3.62317	2.42758	2.57492	2.50792
3.56741	3.61355	3.39634	4.24143	4.16352	4.18151	4.43188	4.54521	4.38807	2.29012	2.47934	2.36498		3.51918	3.82497	3.68797	2.51434	2.57928	2.46984
3.68335	3.76148	3.55336	4.19285	4.1071	4.18285	4.56924	4.55206	4.49511	2.25198		2.30983		3.53647	3.61763	3.53753	2.35241	2.64045
ΔCt average of DMSO-1
3.56215													3.49721
ΔΔCt
-0.0789608	0.275945	-0.142762	0.665358	0.562929	0.519062	0.709414	1.10022	0.660781	-1.15953	-1.46737	-1.18213		-0.140421	0.263631	0.0155348	-1.06192	-1.00287	-0.894106
-0.0475105	0.200569	-0.0987517	0.823397	0.593794	0.786192	0.825957	1.03295	0.830557	-1.23172	-1.2769	-1.24529		0.0791876	0.312938	0.125959	-1.06964	-0.922296	-0.989297
0.00526581	0.0514065	-0.16581	0.679278	0.601368	0.61936	0.869735	0.983062	0.825919	-1.27203	-1.08281	-1.19716		0.0219728	0.327754	0.190757	-0.982875	-0.917934	-1.02737
0.121206	0.199333	-0.00878396	0.630705	0.544956	0.620704	1.0071	0.989915	0.932967	-1.31017	-3.56215	-1.25231		0.039261	0.120418	0.0403208	-1.1448	-0.856757
2^(-ΔΔCt)
1.05626	0.825909	1.10402	0.630532	0.676926	0.697826	0.611568	0.466446	0.632536	2.23385	2.76517	2.26912		1.10223	0.832989	0.98929	2.08771	2.00398	1.85846
1.03348	0.870207	1.07085	0.56511	0.662598	0.579873	0.564108	0.488708	0.562312	2.34847	2.42317	2.37067		0.946591	0.805001	0.916395	2.0989	1.89513	1.98522
0.996357	0.964995	1.1218	0.624478	0.659129	0.65096	0.547248	0.505905	0.564123	2.41501	2.11815	2.29289		0.984885	0.796776	0.876146	1.9764	1.88941	2.03831
0.919419	0.870953	1.00611	0.645861	0.685412	0.650353	0.497547	0.503507	0.52378	2.47971		2.38223		0.973153	0.919921	0.972439	2.21116	1.81096
Relative expression average
DMSO-1	DMSO-2	DMSO-3	DOC-1	DOC-2	DOC-3	NOC-1	NOC-2	NOC-3	IRI-1	IRI-2	IRI-3		DMSO-1	DMSO-2	DMSO-3	MITO-1	MITO-2	MITO-3
1.00138	0.883016	1.07569	0.616495	0.671016	0.644753	0.555118	0.491142	0.570688	2.36926	2.4355	2.32873		1.00171	0.838672	0.938567	2.09354	1.89987	1.96066
SD
0.0599576	0.0585701	0.0509686	0.0354192	0.0123065	0.0486348	0.0470597	0.0181351	0.0452356	0.104978	0.323683	0.0561534		0.0688968	0.0563405	0.0519876	0.0959494	0.0793192	0.0924067
Fold changes relative to DMSO control
DOC	NOC	IRI	MITO
0.624808	0.562603	2.40121	2.26007
0.680065	0.497765	2.46834	2.05099
0.653447	0.578383	2.36013	2.11662

## Sheet: CCNA2
DMSO-1	DMSO-2	DMSO-3	DOC-1	DOC-2	DOC-3	NOC-1	NOC-2	NOC-3	IRI-1	IRI-2	IRI-3			Plate3
22.9132	23.0295	22.179	22.2136	21.9816	22.0735	22.1187	23.0135	21.8898	21.0433	20.7266	20.9888	rep1	CCNA2
22.9844	23.3116	22.0898	22.5444	21.9823	22.0694	22.3143	22.6222	21.8568	21.0061	20.7905	20.9334	rep2
23.1866	23.4443	21.9158	22.5598	22.0818	22.233	21.9736	22.6039	22.0032	21.2908	21.2934	21.0897	rep3
17.301	17.9072	16.7922	16.9019	17.3271	17.1357	16.7422	17.6686	16.4034	16.6749	16.6925	16.7602	rep1	ACTB
16.9571	18.0572	16.6134	17.2347	17.2898	16.9244	16.7312	17.5559	16.5214	17.2219	17.2037	16.8426	rep2
17.1746	17.9821	16.6807	17.6596	17.3154	16.9776	16.9435	17.7549	16.9447	17.07	17.1569	16.9391	rep3
DMSO-1	DMSO-2	DMSO-3	MITO-1	MITO-2	MITO-3			Plate2
21.4053	22.1037	22.3593	20.8403	20.9715	21.0636	rep1	CCNA2
21.6089	22.2469	22.4337	20.7274	21.2118	20.9273	rep2
21.6841	21.9832	22.6723	20.6079	21.3383	20.9532	rep3
21.6619	21.9835	22.6277	20.4839	21.3653	20.7605	rep4
15.9753	16.6483	16.8632	16.6206	16.7276	16.726	rep1	ACTB
16.024	16.453	17.0904	16.5009	16.9042	16.6846	rep2
16.5029	16.34	17.1428	16.4357	16.9509	16.6057	rep3
16.2992	16.4058	17.4648	16.3323	17.0904	16.5551	rep4
DMSO-1	DMSO-2	DMSO-3	DOC-1	DOC-2	DOC-3	NOC-1	NOC-2	NOC-3	IRI-1	IRI-2	IRI-3		DMSO-1	DMSO-2	DMSO-3	MITO-1	MITO-2	MITO-3
22.9132	23.0295	22.179	22.2136	21.9816	22.0735	22.1187	23.0135	21.8898	21.0433	20.7266	20.9888		21.4053	22.1037	22.3593	20.8403	20.9715	21.0636
22.9844	23.3116	22.0898	22.5444	21.9823	22.0694	22.3143	22.6222	21.8568	21.0061	20.7905	20.9334		21.6089	22.2469	22.4337	20.7274	21.2118	20.9273
23.1866	23.4443	21.9158	22.5598	22.0818	22.233	21.9736	22.6039	22.0032	21.2908	21.2934	21.0897		21.6841	21.9832	22.6723	20.6079	21.3383	20.9532
													21.6619	21.9835	22.6277	20.4839	21.3653	20.7605
17.301	17.9072	16.7922	16.9019	17.3271	17.1357	16.7422	17.6686	16.4034	16.6749	16.6925	16.7602		15.9753	16.6483	16.8632	16.6206	16.7276	16.726
16.9571	18.0572	16.6134	17.2347	17.2898	16.9244	16.7312	17.5559	16.5214	17.2219	17.2037	16.8426		16.024	16.453	17.0904	16.5009	16.9042	16.6846
17.1746	17.9821	16.6807	17.6596	17.3154	16.9776	16.9435	17.7549	16.9447	17.07	17.1569	16.9391		16.5029	16.34	17.1428	16.4357	16.9509	16.6057
													16.2992	16.4058	17.4648	16.3323	17.0904	16.5551
Ct average of housekeeping gene
17.1442	17.9822	16.6954	17.2654	17.3108	17.0126	16.8056	17.6598	16.6232	16.9889	17.0177	16.8473		16.2003	16.4618	17.1403	16.4724	16.9183	16.6429
17.1442	17.9822	16.6954	17.2654	17.3108	17.0126	16.8056	17.6598	16.6232	16.9889	17.0177	16.8473		16.2003	16.4618	17.1403	16.4724	16.9183	16.6429
17.1442	17.9822	16.6954	17.2654	17.3108	17.0126	16.8056	17.6598	16.6232	16.9889	17.0177	16.8473		16.2003	16.4618	17.1403	16.4724	16.9183	16.6429
17.1442	17.9822	16.6954	17.2654	17.3108	17.0126	16.8056	17.6598	16.6232	16.9889	17.0177	16.8473		16.2003	16.4618	17.1403	16.4724	16.9183	16.6429
ΔCt
5.76892	5.04727	5.48356	4.94817	4.67086	5.06094	5.31301	5.35371	5.26661	4.0544	3.70888	4.1415		5.20498	5.64187	5.21898	4.36795	4.05328	4.42076
5.84016	5.32944	5.39439	5.27902	4.67156	5.05681	5.50861	4.96233	5.2336	4.01718	3.77278	4.08612		5.40859	5.78512	5.29339	4.25504	4.29352	4.28445
6.04233	5.4621	5.22035	5.29438	4.77104	5.22042	5.16792	4.94409	5.38005	4.30192	4.27572	4.24243		5.48372	5.52146	5.53197	4.13549	4.42001	4.31031
													5.46158	5.52169	5.4874	4.01158	4.44709	4.11768
ΔCt average of DMSO-1
5.88381													5.38972
ΔΔCt
-0.114884	-0.836536	-0.400245	-0.93564	-1.21295	-0.822866	-0.570793	-0.530096	-0.617197	-1.82941	-2.17492	-1.7423		-0.184738	0.252158	-0.170733	-1.02177	-1.33643	-0.968951
-0.0436444	-0.55437	-0.489413	-0.604782	-1.21225	-0.826998	-0.375192	-0.921472	-0.650208	-1.86663	-2.11102	-1.79769		0.0188712	0.3954	-0.0963238	-1.13468	-1.0962	-1.10526
0.158527	-0.42171	-0.663453	-0.589426	-1.11276	-0.663383	-0.715883	-0.939718	-0.50376	-1.58188	-1.60809	-1.64138		0.0940036	0.131744	0.142255	-1.25423	-0.969709	-1.0794
													0.0718631	0.131976	0.0976802	-1.37814	-0.942623	-1.27203
2^(-ΔΔCt)
1.08289	1.78576	1.31973	1.91274	2.31811	1.76892	1.48534	1.44403	1.53389	3.55391	4.51562	3.34569		1.13661	0.839639	1.12563	2.0304	2.52526	1.95742
1.03071	1.46853	1.40387	1.52075	2.31699	1.77399	1.29701	1.89405	1.56939	3.6468	4.31998	3.47662		0.987005	0.760278	1.06905	2.19569	2.13791	2.15138
0.895939	1.33951	1.58387	1.50465	2.1626	1.58379	1.64249	1.91815	1.4179	2.99361	3.04847	3.11964		0.936919	0.912728	0.906102	2.38539	1.95845	2.11316
													0.951409	0.91258	0.934534	2.59932	1.92202	2.41502
Relative expression average
DMSO-1	DMSO-2	DMSO-3	DOC-1	DOC-2	DOC-3	NOC-1	NOC-2	NOC-3	IRI-1	IRI-2	IRI-3		DMSO-1	DMSO-2	DMSO-3	MITO-1	MITO-2	MITO-3
1.00318	1.53127	1.43582	1.64605	2.2659	1.7089	1.47495	1.75208	1.50706	3.3981	3.96136	3.31398		1.00299	0.856306	1.00883	2.3027	2.13591	2.15924
SD
0.0964677	0.229641	0.134936	0.231104	0.0894629	0.108376	0.172972	0.267051	0.0792287	0.353371	0.79661	0.180591		0.0915351	0.0726849	0.105422	0.245235	0.276189	0.190036
Fold changes relative to DMSO control
DOC	NOC	IRI	MITO
1.24378	1.11449	2.56766	2.40858
1.71215	1.3239	2.99326	2.23412
1.29127	1.13876	2.5041	2.25853

## Sheet: CCNB1
DMSO-1	DMSO-2	DOC-1	DOC-2	DOC-3	NOC-1	NOC-2	NOC-3	IRI-1	IRI-2	IRI-3	DMSO-1	DMSO-2	MITO-1	MITO-2	MITO-3			Plate4
23.0244	24.0264	21.866	21.4159	22.6085	21.3706	22.478	22.0681	21.8747	21.411	20.5615	22.8292	23.217	21.1566	21.752	21.8701	rep1	CCNB1
23.1673	24.0733	22.302	21.92	22.5498	21.7868	22.394	21.7816	21.9576	21.3989	20.4327	22.8642	23.7198	21.4191	22.1406	21.7129	rep2
23.4297	24.5914	21.9964	22.1974	22.4035	21.9924	22.3197	21.7959	22.0208	21.6893	20.2523	23.2459	23.7295	21.3655	22.248	21.7771	rep3
17.761	18.7062	18.5056	18.0732	17.8679	17.8933	19.1876	17.0151	17.8454	17.632	17.2195	17.5743	17.2442	17.4086	17.9886	17.7265	rep1	ACTB
18.0037	19.1917	18.4198	18.3072	17.9395	18.0753	18.8203	16.9992	18.254	18.0654	17.2248	17.6221	17.9791	17.5032	18.4031	17.9179	rep2
18.3254	18.9706	18.6888	18.7622	18.1618	17.8681	19.0574	17.1289	18.1187	17.9624	17.2707	17.6439	17.6973	17.6583	18.4631	17.9854	rep3
DMSO-1	DMSO-2		DOC-1	DOC-2	DOC-3	NOC-1	NOC-2	NOC-3	IRI-1	IRI-2	IRI-3		DMSO-1	DMSO-2		MITO-1	MITO-2	MITO-3
23.0244	24.0264		21.866	21.4159	22.6085	21.3706	22.478	22.0681	21.8747	21.411	20.5615		22.8292	23.217		21.1566	21.752	21.8701
23.1673	24.0733		22.302	21.92	22.5498	21.7868	22.394	21.7816	21.9576	21.3989	20.4327		22.8642	23.7198		21.4191	22.1406	21.7129
23.4297	24.5914		21.9964	22.1974	22.4035	21.9924	22.3197	21.7959	22.0208	21.6893	20.2523		23.2459	23.7295		21.3655	22.248	21.7771
17.761	18.7062		18.5056	18.0732	17.8679	17.8933	19.1876	17.0151	17.8454	17.632	17.2195		17.5743	17.2442		17.4086	17.9886	17.7265
18.0037	19.1917		18.4198	18.3072	17.9395	18.0753	18.8203	16.9992	18.254	18.0654	17.2248		17.6221	17.9791		17.5032	18.4031	17.9179
18.3254	18.9706		18.6888	18.7622	18.1618	17.8681	19.0574	17.1289	18.1187	17.9624	17.2707		17.6439	17.6973		17.6583	18.4631	17.9854
Ct average of housekeeping gene
18.0301	18.9561		18.5381	18.3809	17.9897	17.9455	19.0218	17.0477	18.0727	17.8866	17.2383		17.6134	17.6402		17.5234	18.2849	17.8766
18.0301	18.9561		18.5381	18.3809	17.9897	17.9455	19.0218	17.0477	18.0727	17.8866	17.2383		17.6134	17.6402		17.5234	18.2849	17.8766
18.0301	18.9561		18.5381	18.3809	17.9897	17.9455	19.0218	17.0477	18.0727	17.8866	17.2383		17.6134	17.6402		17.5234	18.2849	17.8766
ΔCt
4.99435	5.07029		3.32793	3.03499	4.61884	3.42504	3.45624	5.02042	3.80202	3.52447	3.32321		5.21576	5.57685		3.63326	3.46704	3.99349
5.13726	5.11714		3.76387	3.53915	4.56008	3.84122	3.37227	4.73388	3.88491	3.51233	3.19441		5.25081	6.07965		3.8957	3.85567	3.83627
5.39961	5.63524		3.45829	3.81653	4.41375	4.04682	3.29793	4.74823	3.94806	3.80277	3.01404		5.63251	6.08929		3.84208	3.96306	3.9005
ΔCt average of DMSO-1
5.17707													5.36636
ΔΔCt
-0.182723	-0.106781		-1.84915	-2.14208	-0.558234	-1.75203	-1.72083	-0.15665	-1.37506	-1.65261	-1.85386		-0.150598	0.210486		-1.7331	-1.89932	-1.37287
-0.0398186	-0.0599361		-1.4132	-1.63792	-0.61699	-1.33585	-1.8048	-0.443193	-1.29217	-1.66474	-1.98266		-0.115554	0.713294		-1.47066	-1.51069	-1.53009
0.222541	0.458167		-1.71879	-1.36055	-0.763326	-1.13026	-1.87914	-0.428842	-1.22901	-1.3743	-2.16304		0.266152	0.722932		-1.52428	-1.4033	-1.46586
2^(-ΔΔCt)
1.13502	1.07682		3.60288	4.41399	1.47247	3.36833	3.29626	1.1147	2.59378	3.14401	3.61466		1.11003	0.864246		3.32441	3.73037	2.58985
1.02798	1.04242		2.66328	3.11217	1.53367	2.52425	3.49381	1.35961	2.44896	3.17057	3.95222		1.08339	0.609926		2.77149	2.84947	2.88804
0.857055	0.727911		3.29159	2.56783	1.6974	2.18898	3.67857	1.34615	2.34406	2.59243	4.47857		0.831535	0.605865		2.87643	2.64507	2.76227
Relative expression average
DMSO-1	DMSO-2		DOC-1	DOC-2	DOC-3	NOC-1	NOC-2	NOC-3	IRI-1	IRI-2	IRI-3		DMSO-1	DMSO-2		MITO-1	MITO-2	MITO-3
1.00669	0.949051		3.18591	3.36466	1.56785	2.69385	3.48955	1.27349	2.46227	2.969	4.01515		1.00832	0.693346		2.99078	3.07497	2.74672
SD
0.140203	0.192284		0.47863	0.948629	0.116295	0.607693	0.191191	0.137681	0.125394	0.326396	0.435378		0.153678	0.148018		0.293659	0.576723	0.149704
Fold changes relative to DMSO control
DOC	NOC	IRI	MITO
3.25802	2.75482	2.51799	3.51512
3.44081	3.56852	3.0362	3.61407
1.60333	1.30231	4.10602	3.22828

## Sheet: CTIP
DMSO-1	DMSO-2	DOC-1	DOC-2	DOC-3	NOC-1	NOC-2	NOC-3	IRI-1	IRI-2	IRI-3	DMSO-1	DMSO-2	MITO-1	MITO-2	MITO-3			Plate5
24.9672	25.8909	25.0763	25.1738	25.4515	25.0597	25.9689	24.8158	23.4842	22.8834	23.9077	23.8248	24.8483	22.9428	23.9513	23.4472	rep1	CTIP
24.9554	25.946	25.2666	25.0251	25.3174	24.708	25.1176	25.0093	23.8314	23.4986	23.7518	24.2	24.5673	22.9006	23.9046	23.1785	rep2
24.9957	26.1921	24.8637	25.3612	25.3628	25.4024	25.9157	25.0316	23.6401	23.8416	23.4373	24.116	24.6575	22.9989	24.04	23.322	rep3
18.6891	19.3031	19.0573	18.9145	18.9227	18.9408	19.8602	18.3123	18.3475	18.729	18.5547	17.9505	18.5621	18.0482	18.5664	18.4235	rep1	ACTB
18.3979	19.2211	19.1191	19.3476	19.3276	18.9431	19.955	18.6033	18.889	18.5257	18.3296	18.2848	18.544	17.9764	18.947	18.4284	rep2
18.6923	19.4992	19.2626	18.932	19.268	18.7081	20.1031	18.3315	18.741	18.6113	18.5186	18.2526	18.3678	17.9674	19.0152	17.8356	rep3
DMSO-1	DMSO-2		DOC-1	DOC-2	DOC-3	NOC-1	NOC-2	NOC-3	IRI-1	IRI-2	IRI-3		DMSO-1	DMSO-2		MITO-1	MITO-2	MITO-3
24.9672	25.8909		25.0763	25.1738	25.4515	25.0597	25.9689	24.8158	23.4842	22.8834	23.9077		23.8248	24.8483		22.9428	23.9513	23.4472
24.9554	25.946		25.2666	25.0251	25.3174	24.708	25.1176	25.0093	23.8314	23.4986	23.7518		24.2	24.5673		22.9006	23.9046	23.1785
24.9957	26.1921		24.8637	25.3612	25.3628	25.4024	25.9157	25.0316	23.6401	23.8416	23.4373		24.116	24.6575		22.9989	24.04	23.322
18.6891	19.3031		19.0573	18.9145	18.9227	18.9408	19.8602	18.3123	18.3475	18.729	18.5547		17.9505	18.5621		18.0482	18.5664	18.4235
18.3979	19.2211		19.1191	19.3476	19.3276	18.9431	19.955	18.6033	18.889	18.5257	18.3296		18.2848	18.544		17.9764	18.947	18.4284
18.6923	19.4992		19.2626	18.932	19.268	18.7081	20.1031	18.3315	18.741	18.6113	18.5186		18.2526	18.3678		17.9674	19.0152	17.8356
Ct average of housekeeping gene
18.5931	19.3411		19.1464	19.0647	19.1728	18.864	19.9728	18.4157	18.6592	18.622	18.4676		18.1626	18.4913		17.9974	18.8429	18.2291
18.5931	19.3411		19.1464	19.0647	19.1728	18.864	19.9728	18.4157	18.6592	18.622	18.4676		18.1626	18.4913		17.9974	18.8429	18.2291
18.5931	19.3411		19.1464	19.0647	19.1728	18.864	19.9728	18.4157	18.6592	18.622	18.4676		18.1626	18.4913		17.9974	18.8429	18.2291
ΔCt
6.37406	6.54978		5.92994	6.1091	6.27872	6.19568	5.99608	6.4001	4.825	4.26139	5.44007		5.66223	6.35705		4.94545	5.1084	5.2181
6.3623	6.60489		6.12019	5.96035	6.1446	5.84397	5.14478	6.59362	5.17227	4.87654	5.28419		6.03737	6.07606		4.90324	5.06179	4.94931
6.40261	6.85102		5.71733	6.29644	6.19004	6.53843	5.9429	6.61593	4.98095	5.21953	4.96969		5.95338	6.16622		5.00158	5.19715	5.09283
ΔCt average of DMSO-1
6.37966													5.88433
ΔΔCt
-0.00559324	0.170126		-0.449719	-0.270562	-0.100937	-0.183976	-0.383576	0.0204408	-1.55466	-2.11827	-0.939592		-0.222099	0.472721		-0.938874	-0.775929	-0.666231
-0.0173539	0.225235		-0.259467	-0.419305	-0.235057	-0.535684	-1.23488	0.213962	-1.20739	-1.50312	-1.09547		0.153045	0.191727		-0.981086	-0.822543	-0.935014
0.0229483	0.471367		-0.662328	-0.0832147	-0.189622	0.158773	-0.436761	0.236274	-1.39871	-1.16013	-1.40997		0.0690535	0.281887		-0.882747	-0.687175	-0.791503
2^(-ΔΔCt)
1.00388	0.888765		1.36577	1.20628	1.07247	1.13601	1.30457	0.985931	2.93765	4.34174	1.91799		1.16643	0.720604		1.91703	1.71229	1.58692
1.0121	0.855456		1.19704	1.33728	1.17695	1.44963	2.35361	0.862166	2.3092	2.83454	2.13682		0.89935	0.875557		1.97395	1.76852	1.91191
0.984219	0.721281		1.58263	1.05938	1.14047	0.895787	1.35356	0.848935	2.63665	2.23478	2.65731		0.953263	0.822515		1.84388	1.61013	1.73088
Relative expression average
DMSO-1	DMSO-2		DOC-1	DOC-2	DOC-3	NOC-1	NOC-2	NOC-3	IRI-1	IRI-2	IRI-3		DMSO-1	DMSO-2		MITO-1	MITO-2	MITO-3
1.00007	0.821834		1.38182	1.20098	1.12996	1.16048	1.67058	0.899011	2.62783	3.13702	2.23737		1.00635	0.806225		1.91162	1.69698	1.74324
SD
0.0143275	0.0886598		0.193299	0.139029	0.0530279	0.27773	0.592029	0.0755657	0.314319	1.08556	0.379779		0.141232	0.0787503		0.0652025	0.0802993	0.162846
Fold changes relative to DMSO control
DOC	NOC	IRI	MITO
1.51689	1.27392	2.88471	2.10929
1.31838	1.83389	3.44368	1.87245
1.24042	0.986892	2.45608	1.92349

## Sheet: RPA1
DMSO-1	DMSO-2	DMSO-3	DOC-1	DOC-2	DOC-3	NOC-1	NOC-2	NOC-3	IRI-1	IRI-2	IRI-3			Plate6
21.1524	22.5703	21.5102	21.8062	22.2396	21.6199	21.5842	22.1758	21.7597	20.4521	20.767	20.4646	rep1	RPA1
21.2991	22.5332	21.5268	21.9438	22.3863	21.5713	21.6761	22.2267	21.683	20.676	20.5605	20.3547	rep2
21.3994	22.638	21.3463	21.5602	22.228	21.7311	21.8128	22.2843	21.6472	20.7557	20.4236	20.5587	rep3
16.8819	18.3092	17.3156	17.2296	17.3354	17.301	17.3457	18.2111	17.4755	17.3041	17.4913	17.4927	rep1	ACTB
16.5672	18.2685	17.1982	18.0495	17.2524	17.5228	17.1998	18.3097	17.768	17.5026	17.4988	17.6022	rep2
17.0344	18.3967	17.3353	17.7648	17.1394	17.9546	17.3977	18.4251	17.714	17.664	17.5708	17.4889	rep3
DMSO-1	DMSO-2	DMSO-3	MITO-1	MITO-2	MITO-3			Plate7
20.5944	21.4103	21.6575	20.0549	20.6965	20.4412	rep1	RPA1
20.5581	21.1895	21.5724	19.9545	20.3235	20.5017	rep2
20.7926	20.9774	21.6411	20.0289	20.529	20.4533	rep3
20.6971	21.1495	21.59	20.0233	20.7666	20.5453	rep4
16.392	16.9869	17.3312	16.6312	17.0674	16.8899	rep1	ACTB
16.5566	17.267	17.3	16.5625	17.0706	17.0459	rep2
16.4267	17.0718	17.2348	16.3973	17.3598	16.9436	rep3
16.6829	16.9315	17.4591	16.383	17.3099	16.9321	rep4
DMSO-1	DMSO-2	DMSO-3	DOC-1	DOC-2	DOC-3	NOC-1	NOC-2	NOC-3	IRI-1	IRI-2	IRI-3		DMSO-1	DMSO-2	DMSO-3	MITO-1	MITO-2	MITO-3
21.1524	22.5703	21.5102	21.8062	22.2396	21.6199	21.5842	22.1758	21.7597	20.4521	20.767	20.4646		20.5944	21.4103	21.6575	20.0549	20.6965	20.4412
21.2991	22.5332	21.5268	21.9438	22.3863	21.5713	21.6761	22.2267	21.683	20.676	20.5605	20.3547		20.5581	21.1895	21.5724	19.9545	20.3235	20.5017
21.3994	22.638	21.3463	21.5602	22.228	21.7311	21.8128	22.2843	21.6472	20.7557	20.4236	20.5587		20.7926	20.9774	21.6411	20.0289	20.529	20.4533
													20.6971	21.1495	21.59	20.0233	20.7666	20.5453
16.8819	18.3092	17.3156	17.2296	17.3354	17.301	17.3457	18.2111	17.4755	17.3041	17.4913	17.4927		16.392	16.9869	17.3312	16.6312	17.0674	16.8899
16.5672	18.2685	17.1982	18.0495	17.2524	17.5228	17.1998	18.3097	17.768	17.5026	17.4988	17.6022		16.5566	17.267	17.3	16.5625	17.0706	17.0459
17.0344	18.3967	17.3353	17.7648	17.1394	17.9546	17.3977	18.4251	17.714	17.664	17.5708	17.4889		16.4267	17.0718	17.2348	16.3973	17.3598	16.9436
													16.6829	16.9315	17.4591	16.383	17.3099	16.9321
Ct average of housekeeping gene
16.8278	18.3248	17.283	17.6813	17.2424	17.5928	17.3144	18.3153	17.6525	17.4902	17.5203	17.5279		16.5145	17.0643	17.3313	16.4935	17.2019	16.9529
16.8278	18.3248	17.283	17.6813	17.2424	17.5928	17.3144	18.3153	17.6525	17.4902	17.5203	17.5279		16.5145	17.0643	17.3313	16.4935	17.2019	16.9529
16.8278	18.3248	17.283	17.6813	17.2424	17.5928	17.3144	18.3153	17.6525	17.4902	17.5203	17.5279		16.5145	17.0643	17.3313	16.4935	17.2019	16.9529
16.8278	18.3248	17.283	17.6813	17.2424	17.5928	17.3144	18.3153	17.6525	17.4902	17.5203	17.5279		16.5145	17.0643	17.3313	16.4935	17.2019	16.9529
ΔCt
4.32456	4.24555	4.22711	4.12494	4.99722	4.02709	4.26982	3.86046	4.10718	2.96186	3.24669	2.93671		4.07984	4.34597	4.32621	3.56145	3.49458	3.48827
4.47126	4.20837	4.24377	4.26253	5.14394	3.97853	4.36165	3.9114	4.03046	3.18576	3.04027	2.82675		4.04356	4.12517	4.2411	3.46098	3.12154	3.54882
4.57159	4.31318	4.06325	3.87893	4.98556	4.13829	4.49837	3.969	3.99467	3.26549	2.90337	3.03079		4.27804	3.91305	4.30984	3.5354	3.32711	3.50044
													4.18259	4.08524	4.25872	3.52979	3.56464	3.59246
ΔCt average of DMSO-1
4.4558													4.14601
ΔΔCt
-0.131246	-0.210253	-0.22869	-0.330865	0.54142	-0.428716	-0.185978	-0.595345	-0.34862	-1.49394	-1.20911	-1.51909		-0.066165	0.199964	0.180198	-0.584564	-0.651434	-0.657736
0.0154581	-0.247427	-0.212036	-0.193273	0.688137	-0.477268	-0.094149	-0.544405	-0.425344	-1.27004	-1.41553	-1.62905		-0.102447	-0.0208436	0.0950917	-0.685033	-1.02447	-0.597193
0.115788	-0.142622	-0.392556	-0.576869	0.529763	-0.31751	0.0425717	-0.486798	-0.461131	-1.19031	-1.55243	-1.42501		0.132028	-0.232956	0.163834	-0.610611	-0.818895	-0.645569
													0.0365838	-0.060772	0.112708	-0.61622	-0.581368	-0.553547
2^(-ΔΔCt)
1.09524	1.15689	1.17177	1.25777	0.687094	1.34604	1.13759	1.51083	1.27334	2.81657	2.31196	2.86611		1.04693	0.870572	0.882582	1.49959	1.57073	1.57761
0.989342	1.18709	1.15832	1.14335	0.620655	1.3921	1.06744	1.45842	1.34289	2.41168	2.66757	3.09309		1.07359	1.01455	0.936213	1.60774	2.03421	1.51277
0.922878	1.10391	1.31272	1.49161	0.692669	1.24618	0.970923	1.40133	1.37662	2.28202	2.93311	2.68516		0.912548	1.17524	0.892649	1.52691	1.76405	1.56436
													0.974961	1.04302	0.92485	1.53285	1.49627	1.46769
Relative expression average
DMSO-1	DMSO-2	DMSO-3	DOC-1	DOC-2	DOC-3	NOC-1	NOC-2	NOC-3	IRI-1	IRI-2	IRI-3		DMSO-1	DMSO-2	DMSO-3	MITO-1	MITO-2	MITO-3
1.00249	1.1493	1.21427	1.29758	0.666806	1.32811	1.05865	1.45686	1.33095	2.50342	2.63755	2.88145		1.00201	1.02585	0.909074	1.54177	1.71632	1.53061
SD
0.0869291	0.0421061	0.0855224	0.177507	0.0400652	0.0745972	0.0836794	0.054768	0.0526643	0.278834	0.311665	0.204396		0.0727484	0.124968	0.0255408	0.0463031	0.240108	0.0504134
Fold changes relative to DMSO control
DOC	NOC	IRI	MITO
1.15647	0.943523	2.23118	1.57488
0.594292	1.29843	2.35072	1.75317
1.18368	1.18621	2.5681	1.56348

## Sheet: RPA2
DMSO-1	DMSO-2	DMSO-3	DOC-1	DOC-2	DOC-3	NOC-1	NOC-2	NOC-3	IRI-1	IRI-2	IRI-3			Plate8
21.5002	22.6655	21.7305	22.3541	21.913	22.1507	21.4849	22.4138	21.5777	20.9362	21.2152	20.6745	rep1	RPA2
21.4962	22.6151	21.9832	22.1476	21.5752	21.9624	21.2212	22.4455	21.7921	21.1116	21.137	20.8211	rep2
21.8008	22.6378	21.6685	22.31	21.9288	21.9785	21.5474	22.5031	22.0214	21.1189	20.9376	20.8979	rep3
17.1546	17.9906	17.3528	18.2089	17.695	17.8246	16.9669	17.9952	17.4038	17.4446	17.2874	16.9917	rep1	ACTB
17.1526	18.2386	17.3709	18.3144	17.7027	17.7694	16.9997	17.8802	17.2457	17.4113	17.5153	17.1322	rep2
17.4891	18.3046	17.4261	18.1249	17.4438	17.6292	16.9445	17.8377	17.4948	17.3569	17.0878	17.4473	rep3
DMSO-1	DMSO-2	DMSO-3	MITO-1	MITO-2	MITO-3			Plate7
20.9474	21.6683	21.7094	20.7824	21.206	21.0505	rep1	RPA2
20.9836	21.4878	21.9885	20.6596	21.2448	20.9738	rep2
20.9745	21.4414	22.004	20.7303	21.4395	20.8426	rep3
21.1439	21.4643	21.9093	20.652	20.9178	20.808	rep4
16.392	16.9869	17.3312	16.6312	17.0674	16.8899	rep1	ACTB
16.5566	17.267	17.3	16.5625	17.0706	17.0459	rep2
16.4267	17.0718	17.2348	16.3973	17.3598	16.9436	rep3
16.6829	16.9315	17.4591	16.383	17.3099	16.9321	rep4
DMSO-1	DMSO-2	DMSO-3	DOC-1	DOC-2	DOC-3	NOC-1	NOC-2	NOC-3	IRI-1	IRI-2	IRI-3		DMSO-1	DMSO-2	DMSO-3	MITO-1	MITO-2	MITO-3
21.5002	22.6655	21.7305	22.3541	21.913	22.1507	21.4849	22.4138	21.5777	20.9362	21.2152	20.6745		20.9474	21.6683	21.7094	20.7824	21.206	21.0505
21.4962	22.6151	21.9832	22.1476	21.5752	21.9624	21.2212	22.4455	21.7921	21.1116	21.137	20.8211		20.9836	21.4878	21.9885	20.6596	21.2448	20.9738
21.8008	22.6378	21.6685	22.31	21.9288	21.9785	21.5474	22.5031	22.0214	21.1189	20.9376	20.8979		20.9745	21.4414	22.004	20.7303	21.4395	20.8426
													21.1439	21.4643	21.9093	20.652	20.9178	20.808
17.1546	17.9906	17.3528	18.2089	17.695	17.8246	16.9669	17.9952	17.4038	17.4446	17.2874	16.9917		16.392	16.9869	17.3312	16.6312	17.0674	16.8899
17.1526	18.2386	17.3709	18.3144	17.7027	17.7694	16.9997	17.8802	17.2457	17.4113	17.5153	17.1322		16.5566	17.267	17.3	16.5625	17.0706	17.0459
17.4891	18.3046	17.4261	18.1249	17.4438	17.6292	16.9445	17.8377	17.4948	17.3569	17.0878	17.4473		16.4267	17.0718	17.2348	16.3973	17.3598	16.9436
													16.6829	16.9315	17.4591	16.383	17.3099	16.9321
Ct average of housekeeping gene
17.2654	18.1779	17.3833	18.2161	17.6138	17.7411	16.9704	17.9044	17.3815	17.4042	17.2969	17.1904		16.5145	17.0643	17.3313	16.4935	17.2019	16.9529
17.2654	18.1779	17.3833	18.2161	17.6138	17.7411	16.9704	17.9044	17.3815	17.4042	17.2969	17.1904		16.5145	17.0643	17.3313	16.4935	17.2019	16.9529
17.2654	18.1779	17.3833	18.2161	17.6138	17.7411	16.9704	17.9044	17.3815	17.4042	17.2969	17.1904		16.5145	17.0643	17.3313	16.4935	17.2019	16.9529
17.2654	18.1779	17.3833	18.2161	17.6138	17.7411	16.9704	17.9044	17.3815	17.4042	17.2969	17.1904		16.5145	17.0643	17.3313	16.4935	17.2019	16.9529
ΔCt
4.23481	4.48757	4.34724	4.13805	4.29921	4.40968	4.51449	4.50946	4.19628	3.53194	3.91832	3.48412		4.43285	4.60395	4.37812	4.2889	4.00404	4.09761
4.23077	4.43717	4.59991	3.93152	3.96136	4.22134	4.25078	4.54107	4.4106	3.70736	3.84016	3.6307		4.46909	4.42347	4.65725	4.16612	4.0429	4.0209
4.53542	4.4599	4.28522	4.09392	4.31501	4.23741	4.57703	4.59873	4.63997	3.71467	3.64072	3.70755		4.45998	4.37713	4.67268	4.23682	4.23753	3.88976
													4.62938	4.40001	4.57798	4.15855	3.71591	3.85508
ΔCt average of DMSO-1
4.33367													4.49783
ΔΔCt
-0.0988607	0.153902	0.0135693	-0.19562	-0.0344559	0.0760152	0.18082	0.175796	-0.137384	-0.801731	-0.415352	-0.849549		-0.0649785	0.106127	-0.119706	-0.208925	-0.493786	-0.400216
-0.102895	0.103501	0.26624	-0.402144	-0.372312	-0.112326	-0.0828841	0.207404	0.0769333	-0.626312	-0.493504	-0.702966		-0.0287332	-0.0743522	0.159427	-0.33171	-0.454927	-0.476929
0.201757	0.126233	-0.0484482	-0.239752	-0.0186611	-0.0962603	0.243366	0.265058	0.306302	-0.618997	-0.692946	-0.626115		-0.0378465	-0.120697	0.174855	-0.261009	-0.260292	-0.608063
													0.131557	-0.0978202	0.0801536	-0.339275	-0.781916	-0.642748
2^(-ΔΔCt)
1.07093	0.898816	0.990639	1.14522	1.02417	0.948674	0.882201	0.885279	1.09991	1.74319	1.33362	1.80194		1.04607	0.929079	1.08651	1.15583	1.40814	1.31971
1.07393	0.930772	0.831484	1.32147	1.29443	1.08097	1.05913	0.866094	0.948071	1.54361	1.40786	1.62785		1.02012	1.05289	0.895381	1.2585	1.37071	1.39178
0.869491	0.916221	1.03415	1.18079	1.01302	1.069	0.844772	0.832165	0.808712	1.53581	1.61658	1.5434		1.02658	1.08726	0.885856	1.19832	1.19772	1.52421
													0.912846	1.07016	0.945957	1.26512	1.71941	1.5613
Relative expression average
DMSO-1	DMSO-2	DMSO-3	DOC-1	DOC-2	DOC-3	NOC-1	NOC-2	NOC-3	IRI-1	IRI-2	IRI-3		DMSO-1	DMSO-2	DMSO-3	MITO-1	MITO-2	MITO-3
1.00478	0.91527	0.952092	1.21583	1.11054	1.03288	0.928702	0.86118	0.952231	1.60754	1.45269	1.65773		1.0014	1.03485	0.953427	1.21944	1.424	1.44925
SD
0.117174	0.0159991	0.106691	0.093204	0.159349	0.0731703	0.114496	0.0268957	0.145643	0.117544	0.146708	0.131832		0.0600597	0.0718938	0.0925616	0.0519796	0.217226	0.11293
Fold changes relative to DMSO control
DOC	NOC	IRI	MITO
1.26995	0.970045	1.6791	1.22365
1.15998	0.899516	1.51736	1.42891
1.07886	0.994621	1.73153	1.45425
